# Supplementary material for: SHIELD: a platform for high-throughput screening of barrier-type DNA elements in human cells
Source: Nat Commun. 2023 Sep 12;14:5616. doi: 10.1038/s41467-023-41468-3 (PMC10497619; doi:10.1038/s41467-023-41468-3)
Supplement: Supplementary file 5 — Dataset 1 [file 41467_2023_41468_MOESM5_ESM.xlsx]

## Sheet: Sheet1
Library ID	Sequence (5' to 3')
1	TATCTACACGCGTCTCAGGCTAACGATGTGACTGGTGCACGAAATGGGCCGTAGAAATTGTGAAACCTTGATCCTTCTGTTAATTCTACCACCGAGTCATAGCCACAAGGTTTTCAGGGACAGACACTAAAAACAGACTGTGAGCGCCACCTGGTGGCCAGGTGCAGGGCACACCGTATCTGCATTGTCGGGGTCCCCCCCGACTCCCACCCTGTCATATCTTATGATATGCCTGCAACACGATGAGATGATTAACAGGGATTCTTGCACTCCTGTTTTATGGaGAGACGAGCGTAACTC
2	TATCTACACGCGTCTCAGGCTAACgtaacagtgtcttgaatataattggggctcaatacacctttacagaatTATGTGGAATCAATCAGCGGTCAGAAAACAAAAATAAGGTACAAAAGTAAGGCATTACTCTTATCTTTCCACCAGGTGGCGCTGTGTTCTTTAGCAAATGCAGCTGCCATGCGTTTAGCGGCCAGGAGAGAAGGTAGACAAAAAAATCACAGACCACAGACCAGCAGGCCTCAGGCAGGTCAGCCTGGGGACTGAGCCAGGTGTTTTATGGaGAGACGAGCGTAACTC
3	TATCTACACGCGTCTCAGGCTAACCCCAACGCTGGTGAGAGGCGATGGGGCTGGGGTGGGGGCGTGGGGGCTCAGCTGTGGGAAGGGGTGGGAGGTGAGGGAGCTTCTGCCCAGGCCTCTAGGCAGCACCACCCGGGTAGCCACCAGGTGGCGCTGTGGACCTCTGTGCATTCTCCCAGATGGAGCCCTAGGGGTTGGGACACACAAGGGAGCCCTTTTCTGTTAGATTGGGGCAGGCGGGGCGAGCCTCCTAACCCTATGTCCATCTCCAGAAGTTTTATGGaGAGACGAGCGTAACTC
4	TATCTACACGCGTCTCAGGCTAACTCTTCAAAGGAAAGAAAAGAGATTTTGAGAGAGAATGGTTCAGAAAAACAGCTGTAGGGATCTTTTTTACTTAGCAAATTCCAACTCTTAGGGGTGAGGGCGCTTATGCGTTAGGAACACCAGGTGGCGCTGTAAACAAGTACAGTAAGGAGATCTGCACCTCCCCTCGGGTGCCGGCCTTGGGCTGTGGGGCTTGTGCCTGGCAGCTCTCAGAGCTGGAGAAGACAGAGACCTAGGCCTCttttttttaGTTTTATGGaGAGACGAGCGTAACTC
5	TATCTACACGCGTCTCAGGCTAACTCCAATCGTGGCATATCCTCTAAACTTTCTTTTCCCTTCATAAATCCTCTTTCTTTTTTTTCCCCCTCACAGTTTTCCTGAACAGGTTGACTATTAATTGTGTCTGCTTGATGTGGACACCAGGTGGCGCTGGACATCAGATTTGGAGAGGCAGTTGTCTAGGGAACCGGGCTCTGTGCCAGCGCAGGAGGCAGGCTGGCTCTCCTATTCCAGGGATGCTCATCCAGGAAGGAAAGGTTGCATGCTGGACGTTTTATGGaGAGACGAGCGTAACTC
6	TATCTACACGCGTCTCAGGCTAACCTGTGTTTATTTGTTTTGTTTTTTGCTTAGATTGTAATCCTGGTGATTATAGAATATCAAGAAGGAAAATCAACAAAGCCTTCCTTCCTGGGGCTCGCGGAGCCGTTCCTGGTCGACCAGCGCCACCTGGTGGCCAGTGGCAGCGGCCCCGCTCGGAGATGGGAGCCCCAGGGAAGCCTGACTCCCCGGTCCAGGCCACCTGGAGCTTGCAGGCGGGGGCCTGTCCCACCCGCGCCTCTGGACCTGGTGTGTTTTATGGaGAGACGAGCGTAACTC
7	TATCTACACGCGTCTCAGGCTAACagttggttaacagtaatacgtcaggtgtctcacgatagctggccaatgaggatCCACTACGTTATTTGCATTTCATGGATTTACTTCCAGCCGGCATGAAAACTGAGTGAAGCTGGCCACCAGGTGGCGCTGGGAAGCACTTAATGGTCCAGTGCATCTGCGGCTCTTAACAGGAGATGGCAGCCTTTTACTGTCTTTGATTTTAAGACCTCTTCAACTTTGTACAATCACAGTGAGGAAGGAAACAATGGTTTTATGGaGAGACGAGCGTAACTC
8	TATCTACACGCGTCTCAGGCTAACCGGctcacagggttcctgtgaggactaaaagatattaaagcaaatatagctgtccctagtgagtagttggcacccaacaaagattagATTCCCTCCCCTCTAAAATGGAGGTGAGGACAGCGCCACCTGGTGGCCCCTGAGGCTGTCGGCCCCTTCCATTGGACCAAGTGAACATTCCCCCACTCATACTCCCTTGAGGCCACCTCCTTTAAGGCTGAGGCTCAGAAGGATTAAGAATAAAGAGCAATTAGTTTTATGGaGAGACGAGCGTAACTC
9	TATCTACACGCGTCTCAGGCTAACGCTGGACCGCCCCGTGGAATGTGAAAACATTCCAGAGGCTAAAAATATCGCCCCAAAGCCGCTGCAGGAGCTTCCTTGTAAGGGGTGATGTGACTCCAGAGGCTGGAAGTTTATGTTCACCAGGTGGCGCTCTGACTCTCAAGTTTCCCAATGCCTTTTTTAGAAAGGAAGGATTATGTTCCCTCTTTTAAAGTTTGTTCACTTAGGTCCCCCCCTCACATTAATTCCCTGTCACCAGCCCAGCACCCAGGTTTTATGGaGAGACGAGCGTAACTC
10	TATCTACACGCGTCTCAGGCTAACCGTAGAGCAAGCCAGGGAATGGCTTCAATATACTGTATCAACATCACGGCAGGGGACCTATAACTGCAAAACAAACAGGTCTTCCTCAAAGGACAGTGAATGGTATTGTTTAACCTGCAGCGCCACCTGGTGCCCATAGAGAGAATTCCTGTGCCCACGCCATGCAGCAGCAGTTTGGTAGGCTTTTTGTCACCTATTTGAAACAATAAAAGCAACACACATTCAGAAAGAAGCTGGCTAAAAATATTCCGTTTTATGGaGAGACGAGCGTAACTC
11	TATCTACACGCGTCTCAGGCTAACGCGCCGAACCAGCCGGGGACATGGCCCCTGGAGAGCTGCCGACCCCGGGGCTAGGGGAGTGGTCTTGCGAGGAGCCTTTGCTTCCCACTcgccggccgccccgcggggcccTCCTGCCACCAGGTGGCGCTTCTCGGCCAGCCCGGGCCGCAGGACCTGCAGTCTCGTTTCCCCAGGAATGGCGACGGCCCTGTTATTCCCATCACAATTTTACAGGTCAGAAAAGGAGACTCGGAGTGCATATATAGCAGTTTTATGGaGAGACGAGCGTAACTC
12	TATCTACACGCGTCTCAGGCTAACAACTGGCGCGCACGGTGAGGACCTAGCCATTCTTCCGCGACCCCAAACTCCCCACCTTCAGCCCTTTCCCAGATTTCAGGGCCCTTTGGCCGGCACTGGCCAGGAGCCGCCGCGAGACAGCGCCACCTGGTGGAAGCATCCCAGGCCGCCACTGGCTTTGTGCCTGAATCCTTTCTGCTTTCCCCGCGCAGAGCGATCTTGCCCCCCGCCTCCGCCGAGTCCACCTTCCTCAAGCCTCAGTTTCCCACTCGTTTTATGGaGAGACGAGCGTAACTC
13	TATCTACACGCGTCTCAGGCTAACGTCCTCCCCAAGTAAGGGAAGATTCCGGTCCTTTCCCTAAAGATGTCCCCAGGGTGGGTGAAGCCTTTAGTGAGACCCCAAGATCGCTGGCCTAGTTCCAGCAGATCCCAGTTCAACCACCAGGTGGCGCTGTAAGTTCACTGAGCCCTCCTAACAGCAGGTCCGGCCAGAGCCCCCAGCCAGACCAGCGTTCCCTGTAGGTCCCTCTGAACCTCACTTCAGGGAGCACTTGTATGCGTTCCTACCTGACGTTTTATGGaGAGACGAGCGTAACTC
14	TATCTACACGCGTCTCAGGCTAACgagccccaacaAAACAAAAAAGCCAATCCTGCTGGTCTAAACTGGAATTCTAAACTGGGTCAGTCTGGCCCAGGAAGTGGGGCGGGGGGGCGGGGTGACTCACTTACAAACTGGAATCACCAGGTGGCGCTCTCGGCCCTGAACAGAATCTGGGTTCCACAGCCAAGGTCATCTCAGGGATAATAGTTGGTGCAAGCTTCATGGAACTCCaaaaatttcagagattattggttcaacgaataaccttcacGTTTTATGGaGAGACGAGCGTAACTC
15	TATCTACACGCGTCTCAGGCTAACTCAACTATTCTGAGCTGAAGTACTGGACCCGTTTTGTTTTTCCTGTTTTTTCCTGCTTCGGTAAATCTGGAAAAATCCTGCAGGTCTGAAAAACTGTTGGACTTGACAGCGTGTGTGTAGCGCCACCTGGTGACCACAGCTTATCAAAACAGCTTCCTTCTGGGGCTCTTGTGGATGTACATCAAAGGCTCCAGCTTCCAGACAGGTACACATCCTGTTCTCACGCCCGGCCCACTTTCCCGTGGGAATGGTTTTATGGaGAGACGAGCGTAACTC
16	TATCTACACGCGTCTCAGGCTAACACACTCACAGGGGACCAGCTGTGCACCCACCTGGGCCCTCTGCAGCTTCAGGCTCCGATGGGGTGCCTGGGCCTGCTGCTGACGCCTCTGCTCTGCTCCCCGCAGCTTGCACGCGGACACCAGGTGGCGCTGTCGTCTATCAGCTATGTGGGCTGCTCCCTCTCCGTGCTCTGCCTGGTGGCCACGCTGGTCACCTTCGCCGTGCTGTCGTGAGTCCCCTTTTCTAATCCACCCAACAGTCTCTCGGCCCGTTTTATGGaGAGACGAGCGTAACTC
17	TATCTACACGCGTCTCAGGCTAACAGCAACCATTGGTGGTCCTGAGCGCCCCCTGTTGGTTCTGAGTACCCCCTCTTGTCCTGAGTGTCCCCGAGTGTTTCTGAGCGCCCCCTGGTGTCCTGAGCGCCCCCTGGTGGTGCTGAGCGCCACCTGGTGGTTCTGAGCGCCCTCTGGTGGTTCTGAGCGCCCCCTGGTGGTTCTGAGTACCCCGTGGTGACATGAGTGCAGCAGTGTTGTCTTGAGCGCCACCTAGTGTCCTGAGCGTCCCCTAGTGGTTTTATGGaGAGACGAGCGTAACTC
18	TATCTACACGCGTCTCAGGCTAACCTTGTCTTCTCTGTCTCAGTCTCCTGAAGAGCCCGAGGAAGTCAAGTCTCCCCACCATGAGTGAGGGGTCTGGTCTGACAGTTGGGCCTTCAGAGCCAGGCACGTGGACCGTGTCAGAAGCGCCACCTGGTGGTGACTGGGATGCTGGCAGGGAGGAGCTGAGGGCAAAACTCTAGTGGAAATTTCCCAGGTCGGTCCCACGCCCCGGTGACAGGGTGAACCCTGAGAGGAGCCCCCAAACTGGAGGCAAGTTTTATGGaGAGACGAGCGTAACTC
19	TATCTACACGCGTCTCAGGCTAACGCCCATATATTTTTTTAAAAGTTTCCTAGGAATCTCTCAGGGGAATCCTGGCCTGTCATGGAAGATCGCTAAGAACCTACTGAGCCTTAGATCCAGCAGTCAAGGTCCCAGCCCTTGCAGCGCCACCTGGTGGCCTTAGTTACCAAGCATCCCTCAGAAAAATGTGTGTGGATGGCCAGTGAATGCAGACCAGGACAAAGAGTAACATGGCACTGTGTCCACAGGCTGGGTGGGGCTGGCCCCAGCGGACGTTTTATGGaGAGACGAGCGTAACTC
20	TATCTACACGCGTCTCAGGCTAACgtcagttttcaatcagttgtctcagctctaaatgtcaccctccagtacctgctctaagataacgggctggacttctaatacatttctccttgcaaagaacatgatgttatgctttgtcagtagagggcgctggtgggacattgcaagaagaaggggaagctcttcctggttctggtcctgttgAGGTTTCATTTTTCTTGCTCTTGCTGCAGTTTTTCAGGGGCAGATCCCAGTGGTTCTCTGCCCTAGAGTTTTATGGaGAGACGAGCGTAACTC
21	TATCTACACGCGTCTCAGGCTAACCAAGGTTGCCCTCCACACATCAACCCCTCCCCCAGGACTGTACCCACCTGCCCGCATTTGAATCTGGGCCACCTTCCCGGCCCGCGGCGCGGAGTTGGCGGTCATATCCCGCGTGAGCACCAGGTGGCGCTAGGGCCCCGCGCTTGTCCTGGAGCCCCGGCAGCTGCTGCGCTTCCCCCAATTAATCTCTCTTCTGAAACCATAGCTGCTGAGAAGCTGCAGAGGGAGCCTGCGCCGTCTGGATTACGTGGTTTTATGGaGAGACGAGCGTAACTC
22	TATCTACACGCGTCTCAGGCTAACTTGAGGACCAGCTGAGCTGAtctcagcaccagattttcccttcactgtctggactgtgaaaatggatctgggcccttcaatatgtttcctttgtcagcggcaccgtgttgcgctttgtcagtagagggcgccagagagacactgcaggagggacagagttttatctcccggttctcccgtgcttgcttggcaacctcttaattcccacttggctcttgtagcacatgctgcatctgggggtctggttcctGTTTTATGGaGAGACGAGCGTAACTC
23	TATCTACACGCGTCTCAGGCTAACTTTTGGTGGACCTCAGGCGTTTGCTGACGAAGGCTCTGTGTGTTACGTGAGCAACTCCTCTTTGGCTTTTGACCCTGGTGCTCATCAGCTTCCTTTTACCAGCACATCACATCGGCAAAGCGCCACCTGGTGACGAAAGATGAAATTGCCAGACCATGCCCAAATGCAGGCCAGAAGGGTGCACGTGCATTCACATACACATGGGCACACACGCATTTAGTCtgtgtgtgtgtgtgtgtgtgtgtgtgtgGTTTTATGGaGAGACGAGCGTAACTC
24	TATCTACACGCGTCTCAGGCTAACAAAATAAgaagaagaaaaaattaaatctaagtaaagcacttagaacaatggctggcacatagcaaatgctgtgttagttgctgttCTTCCAGGCCAGAAGCGACACAGACAAGTTACCACCAGGTGGCGCTGTATTCCTCCAGCTCCACAGGTTACTCAGGCTCAGAGTCTGGGGGTGCATCTCAAcagccctgaatttgaatcctgctctgccactgcctagtcgagacatttcactacatgcctagctGTTTTATGGaGAGACGAGCGTAACTC
25	TATCTACACGCGTCTCAGGCTAACTCCTAGAGCCAGTAAATGTCGTAAATGTCTCAGCTAGTCAGGTAGTAAaaggtctcaactaggcagtggcagagcaggattcaaattcagggctgTTGTGATGCCTCCGCAGACTCTGAGCGCCACCTGGTGGTAATTTGTCTGTGCCTCTTCTGACGTGGAAGaacagcaactaacacactaacacggcatttactatgggccagccattgttctaagtgctttacttagatttagcttttttttttttGTTTTATGGaGAGACGAGCGTAACTC
26	TATCTACACGCGTCTCAGGCTAACcgtgatctgctggtcttggcctcccaaagtgctgggattacaggcattagccaccacacccggcGGTAAATGAATAGTTTTTCTTAAAGTGGAGTCAGGCCGATGGTTCATAGTGGCCACCAGGTGGCGCTGTCGACACAGAGCAGCCTTGTTGCAGGCCCCCGCCCGGCTGTGGTCAGAGGCTGAGCTGAAGGTCAGTGGTGTCCTCACAGGTCCACAAATGGATTTTTGAGGGGTCCGTGCCCTCCGGGTTTTATGGaGAGACGAGCGTAACTC
27	TATCTACACGCGTCTCAGGCTAACGTGCACTCCGCCTCTGCAAGGGGCTGCTGCAAGAATTGGGCTCTTCCAGGGCTTCGGAAATTGATTGCAcagggcggtggctagcgcgtgtagtgcctttgtggcaattggagaaaggagcgccacctggtggatcaactactaaaaggcactccatgcacttggccagccaagagaaggggggcagccctgcacccgcctgctgtgcaaggggccctagtgcagggcataaGGCAGACACATCTCCTGGGTTTTATGGaGAGACGAGCGTAACTC
28	TATCTACACGCGTCTCAGGCTAACATTCACAGATGTCCTTTAGCACAATTATGGACTCCATGGGCCCTTGGACTCCTTGGGGATCGCCCCTGTGCCTGTCAGCGATGTTCCCGGCTCTGGTCCCAGGGGGAGGCCAGAGTGCAGCGCCACCTGGTGGCCGGGAGTCACAAGGCGCAGACCCGGACCCGTTCAGGTTCTTTGTAGTCGCAGGTAAAGAGTTCTCTTCTAGAATTGGGTTAAACCGGTGGCGAAGGTCACTGATGCCAGCTGCCCGGTTTTATGGaGAGACGAGCGTAACTC
29	TATCTACACGCGTCTCAGGCTAACagaagaagaaggaaaggaggaggagggggaggggaagaggaagaggaagaAAAGAAAAGGAAAGTCTGAGATCATTCCCCCCCAAATGAACTTTTATAAGCTGATTGAACTTGACACCAGCGCCACCTGGTGATGCTAATGAGTAACTGCAAGGTAACGGTTTTCTCATCAGTACACTACGAAAAGTTACTAAACGTTTGTATATGTAAACATATATATAATTCCATCATAGGAGCCAAATGTGATTTTAGTTTTATGGaGAGACGAGCGTAACTC
30	TATCTACACGCGTCTCAGGCTAACTTATTCATCCTGGCTGGCAATTCCAAAAGTTGGCTGGTTTTTAATTATTTGCTAAAAATGAGCCAAACCCTCCAGAGAATCTTTCCATTCGGGAGCTTTCTGGGCTAAGGAGGTCTAAAGCGCCACCTGGTGGCCAACTCGGATCGTTGCTGGTCTCAAAGTCGAGGTGTTCGTTCGTTACAGGTTAGGGGGGCGCCCCTGTGATGTCTGAGGTCCTTCCCCAGCACCCCTCCACGCTGTCTCCAGAAAAGTTTTATGGaGAGACGAGCGTAACTC
31	TATCTACACGCGTCTCAGGCTAACcatATTTATTTCTAGAGGTGAATTAGCAGTTAATCAGGTTAGTAATACAGGTCTAGGGAGAGCCTTCAAATCCTCTTTGAAGATTCCGGCGCGCTGACCGACGATGCTGAGAAATTCCACCAGGTGGCGCTGCGTCCGCTGACGCTTTATTATCGGGCGAAAACGTGGAAAACAGAAGCCCACTGGAGGTCTTCCTAGCTCCCCACCCCCATTTCGACCCCCTGCACCTACACACATTCCACCTCTTTTTGTTTTATGGaGAGACGAGCGTAACTC
32	TATCTACACGCGTCTCAGGCTAACgttaaagcagagtgggacggccacctggggacctgcagacaggcttctggctgggaaggagactggaAGCCACTTTGAAGCTTTGTGCCGGCTGAGCATTACCGGCGCGAATGGCCACAGCGCCACCTGGTGGAAATATAAGAAATGACCTAAGGGGCCCCAGAGGGTGGAACACAAGCAGCATCCTCTCCGAGTGGGACAGGCCCCAGCCCAGGTGCTTCTCACAACAGGGGTACTTGGACATTCAACAGTTTTATGGaGAGACGAGCGTAACTC
33	TATCTACACGCGTCTCAGGCTAACtcccatgggttaggagtgttcctccactgcctacagggtgatctcccagggcgttacctggcgttctgcaaaccctaatactCTTAACGCCCCCAGTTTGTGCACACGGGGAAtcgtgagcgccacctggtggcagctattattacacattattgctttaagcctcgcccccacctcccagatggtgaagtgagaaaattgcatcttagaatccattgaacacTCATCACTAAAATTAAGTTGTAACACAGTTTTATGGaGAGACGAGCGTAACTC
34	TATCTACACGCGTCTCAGGCTAACGAGCCCTGAGCCTTCCTGCCCTTATCCACTCTCCCCCACCCCCACCCCTCCATCCCAGTCCTGGGCTCAGAGGGGCCTGTGGCTGGCAGATCCAGGCTCTGTTAGCAGCAAGTCAGCCACCAGGTGGCGCTGCTGCTAAACCCAAGCCCCCTCCCTGTGGTCCTGGCTCAGGCCAGTGAGGTCAGGACTAGAGCTGGGACCCCACAGTTGAGACTAGAGGATCCAGAGGTCTCACTCTGGGTGCCCAGATGTTTTATGGaGAGACGAGCGTAACTC
35	TATCTACACGCGTCTCAGGCTAACGTCTCTCTAATATATCAAGAGACTGTATTTTTATTTAAATCTTTAGAAACAAAGGGAGATAGCTTTCTCACCCATGATCTTTAGGACGTTGTTAGGTTACTATTGTGGTAAAATGGTCACCAGGTGGCGCTGCTGTATTAGTCTCTAGTGGATTCCAAACCCAAATCCCAGGTTCTCTATTCCTACACAAAACCAGTAATGTGAGATAAGGCTGTTAAGAGAAagaatcactattaactgggcactcactGTTTTATGGaGAGACGAGCGTAACTC
36	TATCTACACGCGTCTCAGGCTAACCACCATGGTGCCGAGTAGTGCTTAATTAACTTAATAGGCCAAGACTTCATTCCACATGATCCTGTGGGATTTGTGAAAGCGTTGGTAGCCGAGATAGAAGCCAAATCAAGAATGTACCACCAGGTGGCGCTTAAGGACTTCCTTTCTTCACATGTCACTCAGTCAATCCAGGATTTATTGATGTGAGAAAGTGTAACACTAGATACGCATTTCCAGAAGGGTGGCATGAAACTTCTTTAAAGATTTCAGAGTTTTATGGaGAGACGAGCGTAACTC
37	TATCTACACGCGTCTCAGGCTAACcaatcacatcatcacacacaacacacacacacacagacacacacagacagagagacacacacagacagacagacacacacacacaGAGCCTTTGTCTTTTTACATTTAGTTGTTATTTAGCGCCACCTGGTGTTAAAACTAAACAGCACCTCTGGAGAAAAAACAAGCATCTACAGGCATGTTTTACCCCAAATTGAGGATCTttagcactggaaggaaccttagagatcatttagacagatgcctcattGTTTTATGGaGAGACGAGCGTAACTC
38	TATCTACACGCGTCTCAGGCTAACATGGCAATTATTTCAAGACGTTTGCCTACTAGTAAGCTCTTTGCGTGGTGAAAAGAAAAATCCAACTCCCATACTTTACCTTTATGTGATATTACATTGCGCAACCTACAAAACTGCCACCAGGTGGCGCTCACGCAGTAACTTTGGAGCAGCAGCAAGCAGTGAATGTTAAAGACGCTGAATTGGAAATATTACTGTCGAACAGATGTTCTTGTCTTTGATGCTGTATCTAAGTTAAGGTAGGAATGATGTTTTATGGaGAGACGAGCGTAACTC
39	TATCTACACGCGTCTCAGGCTAACTCAGCAACACTAATGCAAAGGAATGATTCATGAATACAAATGAAAGAAACAGCTCACAAAACAGGAGAAAAGGTGAGGAAAGAGAAGTTATGTTGGGTACTTGAAGTAGATCATTACCACCAGGTGGCGCTATTAAAACACCTCATTTTAAAATCCTAAACAGGGTTGCAAATAAGGAAAATGCAAAATTAGAGTCCTTCACAGAGAAAATACTTTTTATCAAAGAGAGACAGAgtgtgcgtgtgtgtgtGTTTTATGGaGAGACGAGCGTAACTC
40	TATCTACACGCGTCTCAGGCTAACatgttccccaggctggtctccaacccctgggctcaagcaatgctcctgcctcaaccacccaaagtgctgagattacaggtgtgaaccactgcgcccggctTCAGAGGAGTTTTGATGCACCAGGTGGCGCTGGTAATTTAAGGTTCTCTCGTGAAATTGGTCttttcacctggccagcatcttattccttcttctggtaacagcatcccattgttctttgttgaaccacctctcccccatttctacaaggGTTTTATGGaGAGACGAGCGTAACTC
41	TATCTACACGCGTCTCAGGCTAACCGGCCAAGATTGGCCGGAAGGTTTTTACTTGGAAACTGGAGGATGAGCCATGACATCCCTCTCTCCACCTCAAAGCTCGTCCTGGGCATCCACCTCCAGGGAGCAGAAGCAGCGCAGCAGCGCCACCTGGTGGTCGATGCGCTTCCTTTGCAGATCACGCACAGCCCTGAGATCCACCTCTCCTTCCTACGCACCACGCATTTCTTCACTGGACACCAGCCTGCGTCAATCTTCCTGTAAAGCAAAAGAAGTTTTATGGaGAGACGAGCGTAACTC
42	TATCTACACGCGTCTCAGGCTAACGAAGGCAAATGCTTGTCCTTCCTTCCTGTAACACAGCCATTAAACCAGGAGCATCGCCCTTCCCCGGCCCTCAGGTAAGAGGACCAAATACCGTAGCCGTTTCCAATTTCAGTCCTTTAGCGCCACCTGGTGCTAACTACTCTATCACGCTTTTATCCAATAACTACCTTTGTAAATTTCCTTTCAAAAGTTCTggccgggcgcggtggctcacgcttgtaatcccagcactttgtgaggggtcaggagtGTTTTATGGaGAGACGAGCGTAACTC
43	TATCTACACGCGTCTCAGGCTAACCACAGATCCTCTGAGCATTCTTCCAGGATTGCTCAGCTCTGGGGACGACGCCTGGAGAGACAGGCGGCAGAGGAAGGTCGGAGGGTCCTGGTGCCTCTGCAGCAGCTCCCAGGCCAGCAGCGCCACCTGGTGGTCATATGCCCCAGGCACTTCAATCCTGCCGGCATTCCCAGCGGATCAGTGGAGGGGCTGGGGCCAGCTGGAGGGGCTCGCCCAGGCTGGGCTGGGGCCCAGAATGTGCCCCCTTAGCGTTTTATGGaGAGACGAGCGTAACTC
44	TATCTACACGCGTCTCAGGCTAACtttctcacttgtaaagtggggtttcatcccactccatcaccttcaagaatgttcaaaatccagagattctaggattctgtTTCCCAGGACTTGGACGACTCCGTGTCTCCATAGCTCCACCAGGTGGCGCTGCCGGGCCTCGTGACCACTTGGAAAAAGCAGTGTCACCAGAACGCTGCGGAGACCTGCCAGCAGGGGTCACACTGAGGTTGCCTCGTGGTGTCCCTGCCTCTGCAGGTGACCTATGAAAGTTTTATGGaGAGACGAGCGTAACTC
45	TATCTACACGCGTCTCAGGCTAACaataggaggtacataaaaataaacggtacacagcttttaaaacttccttcagagcaggcacacagacgacaaaggctggagGTGATAGAGGAGTGAAACAAGAAAGAAGGTGTATCTGAGCGCCACCTGGTGGCAGGAACCAAAACCAGGGGAAACAGCCACCAAGTTGGCTCTTCTTAGATGAAATCAATGACTTCATAAAAAAGAGAAATGAGGAAAACTACAAAGTTATTACCCCTAATAAGACAAAGTTTTATGGaGAGACGAGCGTAACTC
46	TATCTACACGCGTCTCAGGCTAACAACACTGGTGAGAGGCGACCAGGGGCGACCGGGCTGGCGTGGGGGCTCAGCTGTGGGAAGGGGCGGGGGGATGAGGGAGCTTCTGCCCAGGCCTCTAGGCAGCACCACCCGGGTAGCCACCAGGTGGCGCTGTGGACCGCTGTGCGTTCTCCCAGATGGAGCCCTAGGGGTTGGGGGACACAAGGGAGCCTTTTTCTGTTAGATTGGGGCAGGCGGGGCGAGCCTCCTAACCCTATGTCCATCTCCAGAAGTTTTATGGaGAGACGAGCGTAACTC
47	TATCTACACGCGTCTCAGGCTAACATTTAAGGAGGCTTCATGCCATAGTTCATAGTTTGCTCTAATGGCTTGGTGGTATCCCTGAACAGTCTACTTTTAGAAATTAACAGTAAATACACAATCCAGCTGTAATCTTACCCTCCACCAGGGGGAGCTTCAACATCGGTTAATACtttttttttttttgagatggagtctcgccctgtcgcccaggctagagtgcaatggctcagtctccgctcactgcaacctctgcctcccgggttcaaacagtGTTTTATGGaGAGACGAGCGTAACTC
48	TATCTACACGCGTCTCAGGCTAACACCCACCAGCCCATTATGCCAGGGGGAACCTTCCACGGAGCAGCCTTGTGTGGAGATCCCACCAAGGGGAGCCTTCTGCAGGGGGAGCCTTCTGCAGAGCGGCCTTGTGTGGAGATCCCACCAGGGGGAGCCTCCCGCAGGGGGAGCCTTTCACAGAGCGGCCTTGTGTGGAGATCCCACCAGCCCATTATACCAGGGGTAGCCTTCTGCAGAGTGGCCTTGTCTGGAGATCGGGACAGTGGCATCCACTGTTTTATGGaGAGACGAGCGTAACTC
49	TATCTACACGCGTCTCAGGCTAACGCATGACTGGGAAGAACAAATCACATTTCTCTGTGTACTTAGGGGAGAAAGAATTAATTCAAATGCAGGGTCTGCCGCTTCAGGTCCATTTACGGAAGCCGCAATCCTGCACTATGACCACCAGGGGGAGCGCTAGGCCCATCCCTGCACAGGTAGCTATTTTTAGAGGTTGCTTCTAGCCTGGAGGAAGAAACGAAAGAAATAAAAGACTATGATACTTTTTTTTTTTAACCGGACCAACTTATAAATTGTTTTATGGaGAGACGAGCGTAACTC
50	TATCTACACGCGTCTCAGGCTAACATAGGAGTATGTAATAGACTAGAAAAAGTGTTTAGAAAATAGAAAGGAATTATATTATCAGTGTCTCTGAATAAGTTTTCAGAAGCCAACTGTTTTCTGGTTGAAACTCTTATTCTCTGCTCCCCCTGGTGGTGCTACATAGGCCATCTTGGTAACAGGTACATTTGAGCTCACTTTTCAAAACCTTCTCTTTATCAGAAGTGGCAAATAGAGTAGAAAGAatatttgttatctcatatgctcttcataaGTTTTATGGaGAGACGAGCGTAACTC
51	TATCTACACGCGTCTCAGGCTAACtatgaagaccatatgagataacaaatatTCTTTCAGTTCCATTTGCCACTTCTGACAAAGAGAAGGTTTTGAAAAGTGAGCTCAAATGTACCTGTTACCAAGATGGCCTATGTAGCACCACCAGGGGGAGCAGAGAATGAGAGTTTCAACCAGAAAACAGTTGGTTTCTGAAAACTTATTCAGAGACACTGGTAATATAATTCCTTTCTATTTTCTAAACATTTTTCTAGTCTATTACATACTCCTATTTGTTTTATGGaGAGACGAGCGTAACTC
52	TATCTACACGCGTCTCAGGCTAACCCAGGTCTATAAGGAGCCACCCTGGGCTGGAATGCTTGGCAGCCTTACTGCCCCAGAATGAAGGGGAAAAAGTCCTGAGTGGCTCCACTATGCCACCTCAGTCTCTTCTTAGGCACAGGCTCCCCCTGGTGGTTACTCTTGTCACTGCCAACTCCACCCATTGCCCTCAAACATGCACACTTGCCCATTTTTAACTAAGAACTGAGGAAGCCTCTGGATGTAGTAAATGGAGCTTCTCTTAGAGCAAGAGGTTTTATGGaGAGACGAGCGTAACTC
53	TATCTACACGCGTCTCAGGCTAACGATGTCTGGGATTCGCTTCTCCTAATGATCTTGCTTCTCTCGCGAAAACTGCAGATTTCTTCATCCTCCGGTTGAACGTTCTTGGGGAGCCGCGGCCGACGCGCCTCGCACTGATGGCCACCAGGGGGAGCCCCGCGCGCTTCCTCCTTCCCCTTGTGTTCCAGGGCGCACTTCAAAACGCTGACGTTCTCCTTCGTCCCTCTGGGGGCGCCCGAGGGGCCCTCGCAGAAGATGAGGTGCCTTTCCAGCCGTTTTATGGaGAGACGAGCGTAACTC
54	TATCTACACGCGTCTCAGGCTAACCTGCCCCCGGGAACTCTTCTTGAGGTCCTCCAAAGAAATCCCACAGAAGTGAACCCCACCAGGATGTGATGCATTTCCCATCCGCAGGAGCTGGCTGAGAGCACGCACTTGCTGCAGCCACCAGGGGGAGCTACAGGTTTCTCTTTGGAGCCCCAGAACTCAGTGGCCTGAGTTCCTTGTCATTTGCTAAACAGAGGGGCTCCTGAGACACTAATAGATATGGGACATATCTGTGTAGATCCTATGTACTGTTTTATGGaGAGACGAGCGTAACTC
55	TATCTACACGCGTCTCAGGCTAACTGAATGGATCAATGCAGTGAAATAACCAGGAAGTGACCACTCCTGGCTCATCTATCCGTTCATTCAAGGAACTGTGTCCCAGGCAGCAGTGTAGGGAGGTGCTGATTCTGCCTGGCACCACCAGGGGGAGCTTCACAGAGGAGGGATTCATTGAAAGGGGAACCTTGAAAGGTGAACAGGATTTCATGGACGAGACAGAGTAGGGTGAGTGGCTCTACATCCAGACACATGAGGAAAGGCTGTTGGGTCTGTTTTATGGaGAGACGAGCGTAACTC
56	TATCTACACGCGTCTCAGGCTAACgaagctacaaccaaACCCAAAGAAGGTGGCTGGGCCAGGTGGTCAGCCCAAGCAtgcttctcagctccaaactcacccttccatacccgctttgtgatattggggctgtgactcTGCCCACCAGGGGGAGCTAGAGGAAAGCAACCAGGCaggaggaggaggaggagggggaggagggggaggaggagggggagggggagggggaggaagaggagggggaggaggaggagggggaggaggaggaagaggaGTTTTATGGaGAGACGAGCGTAACTC
57	TATCTACACGCGTCTCAGGCTAACTCGGCCCCTATGAGGGGCAGATCTCCACCCAGGACAAATCAGCTGGCTTCTTCTCCTGGCTGGTGAGTGTGCCCTGGGCTATTCATGGGAGAGGTTGCCAAGAAACATGGAAGGAAACCACCAGGGGGAGCCATACTGGCCCAGCTTGGCCCCAGAACTTTTCTACCATCGCTTCTGGACCTGTCGATGATGGATCTTGCTGTCCCCTGGCCCCGGCTGAGTGGCTGCAACGCTTGGTGTCCAAGGGCAAGTTTTATGGaGAGACGAGCGTAACTC
58	TATCTACACGCGTCTCAGGCTAACCTACCTTCATCTGGATTCTTATTGGGCCGAAACTAACATGGCGTTTTCTGTTTACTACCTCATCTGTGCTTACTGACGGAGGGCAGCAGAGCCTGTCTGTGAATTTCCACATCAGAACCACCAGGGGGAGCTCACTCACACAGGAATCCCAGCCCATCTACGAGGGGATGGTGGGAAAAGCAAACCAACTTTCTTCAGTAAGAATGACCCTTCTGCACGTGGATGAATTATCGCACATAAGCGACAGCTTGTTTTATGGaGAGACGAGCGTAACTC
59	TATCTACACGCGTCTCAGGCTAACGTAGTGGGTATTGAGGACACGGGAAGGTGGTGCTGGAAGAAAAGCCACATTTTCTTGTGCCCTGGGGATAGTAGGGCCTTGGTGCTGGTCAGAATTTAAGCCTATCCTTGGGCTGAATGCTCCCCCTGGTGGCTACATTGGAAAACCACAGCATGTGTACAGACCTTGGGGATTCAGTTCTCCTGAAGGAATCTCCTACTTCACCAAGCCTGGCTCAGTGGGCTGGCTAGGTATCAATTCTGGATAGAGGGTTTTATGGaGAGACGAGCGTAACTC
60	TATCTACACGCGTCTCAGGCTAACCCAGCTCCTGTACCCCAAGTGAGCACGCAGCACATCCCATGAGTAGCCTGCACCTTTGAGCCTCTAGATTTCACCGCTGGTTTCTTGGTGCAAAGCAGGTTACTTCTGTGTGCACTGTGCTCCCCCTGGTGGCTGTTCCCTAGAGCACAATTCTCACGCCTCAGTCCCAAATCCAAGTTTCAGGAAGGAAATGGCTTCACACACTATTCCCTCTGACGCAAGGTTGGTACTTTCAGCCTTTCAACCTACCGTTTTATGGaGAGACGAGCGTAACTC
61	TATCTACACGCGTCTCAGGCTAACATAGGCCCTTGGAGGCCTGGCCTGACGTTTAGGTCCTGAGACAGGTGTGCAGATCAGACCCCTCATGGCAACACCAGGCTTCTGGCTCCAGTCCTTGGAGTCCGTCTGCGTCCCAGCAGCTCCCCCTGGTGGCCAGAAGCAAACGCTTCATGTCTTGCATCTAGAGCCAAAGCATCTCCTACCCCTGGATTCCCATTCCGGAATAGTTTTCAGACCAAGGCTCCTCCGCAAATATGAGTGATGTGTCAGAGTTTTATGGaGAGACGAGCGTAACTC
62	TATCTACACGCGTCTCAGGCTAACCACCACCATGCTGCCATCTGGCTGGCCCATACCTGGAACAGTCTTGTCTAGCACATTTGCTCAGGAGGGAGAGGAGAGGGGATGGACCAGAGTGATGGGAGCCCAGGGCTGCAGGGCAGCTCCCCCTGGTGGACCCTAGAGGTGGCCCCTCCCACTCCTGGGAGAAGAGAAGCCACACTGTGCATTTCGCAGCCAATCAAAACACAACCCTCCAAtagagggcggaatggggttaccagaagctgggaaaGTTTTATGGaGAGACGAGCGTAACTC
63	TATCTACACGCGTCTCAGGCTAACTGGCCGCACGAGGCGGGAGGCTGAGAGCTGAGGAGCCCGGCCTACAGAGGGGCCCGCTGGGGACCGGGCAGGGAATTTGGGTCTGGGGACAGCAGCAGCAGGCCGGGCCGTCTGTGGTGCTCCCCCTGGTGGCTCTGTGAGGCTGAGTGCGTGGCGACCATCCTTGCAGCCTGTGGGTGGGCGGGTGGGTGGAGGGGTCTCTAGTTCCTGTTCTTCGGATGAGGTCTCCAGGAGCCACATCGGGACACTGGTTTTATGGaGAGACGAGCGTAACTC
64	TATCTACACGCGTCTCAGGCTAACatgtacactgtacaacgtaaaaatggttgagatggtacgttttatgtgtattttatcacatttttaaagaaaATTACATTGCCTAAAAAGGTATAATAAAAGCCTCATCCTAAGGCTAGCTCCCCCTGGTGGTGGGAGAGTTGCAGCACATTGAGGCGAGGCTACAGGTGTCACTAAGGTGCTGGGTGTCTCCCTTCACCCATCATGCAGCCCACCCAGGCTTCTCTCTGGTTGGACCATAATAGTATGTGTTTTATGGaGAGACGAGCGTAACTC
65	TATCTACACGCGTCTCAGGCTAACGGGGGCTCAGAAATTAGCTTTTTTTGGGAGGATATCTCTATACCTGCAACTGCCCAGTTTTCTCCAGAGCATGTTTGCTCCCTTCAGAATGGAATCCCGACCATGACGATTTCTGATCCACCAGGGGGAGCAGTTCACCAGCACAAAACAAGCCTTCCCCAAAGGAAGTCGCTGAAGGCGCCTTTTCCTCTCAATTTACACAGCTGACAACGACTCTGATTTTTATCAGTTCTCCTAGATGTGGCACTCAGTTTTATGGaGAGACGAGCGTAACTC
66	TATCTACACGCGTCTCAGGCTAACggaggggttcggaggggttgtgtcatttggccaaggtccctctgcacccaagtgtgtgaaggcaacggccttgaacctaccctccagctgagttcatgctcttggcctctgccccatactgccccCTAGTGGAGGCTCCCGAGAGAGGAGGAGGGGGAGACCCAGCTCTGGCAGAGCTGTTGAAACCTTTGTCTTCTTTCTGCCTGCCACTGCCCTCTGGCTCCAGTTGGttcattcattcgtttgttcgGTTTTATGGaGAGACGAGCGTAACTC
67	TATCTACACGCGTCTCAGGCTAACctctgatcctcggtttccgaatctgttaaaaaaaaaaggctccaggctggacaagccccaggtcccctccTTCCCGGTTCTGAAGCTCACAGGTCGCGGGTTTGCTGAGAAGGCACGTGCTCCCCCTGGTGGAAGGAAACTTGTATGGCAACGCTCCCGCCAGGGCCCCGCGATGGTCAGGCTTTCTGCCgtcttggaaacagacaccgacaagcaacagggttcccatagtgcccgggcacttcggaccGTTTTATGGaGAGACGAGCGTAACTC
68	TATCTACACGCGTCTCAGGCTAACCCGTGGGCCAACCCCACCACCTCTCTGAGACACAACTGGGACCTTCCCCTCGCCTGGGCCCTGGGGATGCAGGGACACGGGGACGCCTGCAGGTTCTGCTGCACTGTTGGCCTGGCACCACCAGGGGGAGCTCCGACTGAGTCCGGCCTGCGGGACCCAGGCCAGGACCAGAGTTCGGGCCCCGCCTCCCCCACACCTCCTCGGGTTCCCTGGCGCCTGACGCCACCCAGCTCAGCAAGCCTCCTGGCACGTTTTATGGaGAGACGAGCGTAACTC
69	TATCTACACGCGTCTCAGGCTAACACTCTATCTTCAGAAGCCCTCCAAATCCAACCACCGCCTGCCTCCTGATCCCTGCATGGTCACCACTGTCCTGGACTGGAGTTCTCACTCACCTGCCACCATCTGTTCACCACATGGCCACCAGGGGGAGCATGGGaacccgagtcaagtcctctcccacttctctcagtgcaaaagccaaagccccgcctcagcccacagggcccagcaggctccctgtggcacctccctgcatcacctcctggccctcGTTTTATGGaGAGACGAGCGTAACTC
70	TATCTACACGCGTCTCAGGCTAACGGGCCCCAGCTTGGAGACCCCAGGGCTGCAGAATGAAAGCACACTGGGAAAGCGAGGCCACCTTGGGCCGAACCAGCTGCTGCGGGCTGAGCACTTGGGCTCAGTCTGTGTGGAGTGAGCTCCCCCTGGTGGCCAATTTGGGGACACGGGGCCAGGAGACCCAGGGGTCCAGGGCTGGCCCAGGAGAGCAAGAGCTCGCCACGCTGGGAGTAGGgaggagggaggggaggagaaaggagccggaggggatGTTTTATGGaGAGACGAGCGTAACTC
71	TATCTACACGCGTCTCAGGCTAACAGGAATGTTAACCTGGGATCTTTGAGGAGCTATACACAAGGTAGATTTCTGACAGGTCCCTACCCGCGTCCTTGCAGCGCTGTGTGAGCAAACCCCATCACCCCCAAATGCATCACACCACCAGGGGGAGCCATGGAGTTGCACGATGCATCAGCACTAATCTTTGTCTACAACCTCCTGGGGGAAGGGATAAGAAGTGGATAGAAAAGGTGAGAGGCAGGAGCCCCGAATCAGCTTCCAGAGAAGATGGGTTTTATGGaGAGACGAGCGTAACTC
72	TATCTACACGCGTCTCAGGCTAACTCGAGTTGATCCTTAAATCCAATCAGAAGTGTCTTGCTGGGAGAGGAACAGATGGAGATTTGATGTACACAGAAGGCGGCGGTGTCTGGGCAAACCCATCACCTCAAATGCATCTCACCACCAGGGGGAGCCATAGAGTTGTGCGATGCATCCACCCTAATCTTTGTACAACCTCCTGTGGATAGGAGTAAGAAGTGGATAGAGAGGGTGAGAGGCAGGAGCCTCCAGTCAGCTTCCAAAGATGGGAGTGGTTTTATGGaGAGACGAGCGTAACTC
73	TATCTACACGCGTCTCAGGCTAACGAGTAGGGGAAGAGGGGTGACAAGAAACAGTTTTTTCTCCCTGGATTCATTCCCTAAACCTGCCAACTCCTCAGCCTGTTTGGAATGAGTCAAAGGGTGGTTCCTGGTCTAACTGCCTGCTCCCCCTGGTGGTAGAAGGTGGTTAAGCGTTTTCCTTTCCCCATCAGCTAAAACTGGGGGAAGGCCCCAAGGATGTGAGCCATAAAATGGGCCGCTAGTGAATTGCAGGACGACTTTTTCACAGGCTTTTGTTTTATGGaGAGACGAGCGTAACTC
74	TATCTACACGCGTCTCAGGCTAACTCTTAAAAAATTGAATTGGAGCCTGAAACTTGTGAAACATAAAAAATAAAATGCTTCTCTGGCAAACAAGTTGTAATATGATTAGCTTGAACCGGGAAGCTGAAAGTATTATTCTGGCCACCAGGGGGAGCACATATTGTTCCAGGAGATGAAGACAAGCATGAAGATAAATAATACAATGTAAAAGATTTGTCGTTTTGTTAAAGTGGCGACTTTCCTGTTGTGAAGGTCTACTTAGAAGAGAAGGGCTGTTTTATGGaGAGACGAGCGTAACTC
75	TATCTACACGCGTCTCAGGCTAACTGGCTCCCGTGTGGTACCTGAGGCCGGCTCCTGTGGCTCTGAGGGGGTCTGCAGCACCCCCTTACATCTGTCCACAGAAGGGCTGGGGAGCAGCTTTCCTGTCCCTCCTGTGAGTGGCCACCAGGGGGAGCGTGGACACAGCTGCCCGTGCAGTGACCACCTGCCCCCCACTCCCGCTACTCCAGCAGCAGCGGCTCCAGCCCTGGACACCCTCCCTGCCCCCACCAGCCTGGTCCTGAGCCAGGTGACCGTTTTATGGaGAGACGAGCGTAACTC
76	TATCTACACGCGTCTCAGGCTAACATAAAAATTGATAAAAATCGATAAATTAGTCATGTCCCTCCAAGGAACTGGCCTCGCAGTTTCTGAGACCCCCTCTAGGAGAGCAATGGCTCCTGCGTGAGAAAATTCCAGGATCCACCACCAGGGGGAGCAGCCAGCAGCGAGGACCCAAGACGGGCTTCCCGGCGCTGGGAGGTGGGTCTGCTTTTACAGAGACCTCCGTGTACACCTCCCAGCGCCATTTGCACCACCTGTCCTGATTTACAGATTTGTTTTATGGaGAGACGAGCGTAACTC
77	TATCTACACGCGTCTCAGGCTAACTACCACTCTGCTGCCTCTGAACTGGGGTCCTGGATTTGTGCCAGTGACCGGGTGGGAAGCCCCTGGCTTGCCCCAGCAGGTCTGGCTTCCTGCAGTGGGGCCAGAAATATGAGCTCTGGCTCCCCCTGGTGGCAAGACCAGAAACGAGCTCAGCGTGACTGTCCAGTGTCAAAGATGTGGGAGGAAGCAGCGGAGAAACCAAAGGAGGAGGAAGACGCCACCATCACTGTCCCCAGCCATGCAGCCTAAAGTTTTATGGaGAGACGAGCGTAACTC
78	TATCTACACGCGTCTCAGGCTAACTATCCAAGTACCTTTTTAAAAGGAGGGTTACGGTAAGCCATGTGCCTTTACACTCTATCAATAACATCTATTACTCTACTCGGCAATTCTATTGAAGAATGTCTGTGAGGGTTGTGTCCACCAGGGGGAGCTGAGATGCAGTGTTAATGTTCTCAATCTTTCACTAAGCATAATCAGCAATAGTTGGTAGAAGCTTCTCTATGAAGAACCATTTCCATCAAAGGTAATTTTATAATCATTAAAATGAAGAGTTTTATGGaGAGACGAGCGTAACTC
79	TATCTACACGCGTCTCAGGCTAACTTTCCCCGCTAGCCATTTCCAGCTGCTGATCTGATCCAGCCCTGGCTTCGTTGCCTGGAGCCTGGATTTAGTAATGAAAACTGGCCAGCAGAAAGGACCCAGCGGGTGCGTTCCAGGTGCTCCCCCTGGTGGGGAAATGTCCCTGGACAGTAAGGAAATCCCCTGtctttgtacactctaaatcaaatcacatcccctcccagctcagcaccttgaaagacctcctctcttataatccaatccagacaggGTTTTATGGaGAGACGAGCGTAACTC
80	TATCTACACGCGTCTCAGGCTAACGAGGCAGTATAGCGGGTGGGTCACCACCCCCCCTCTGTAAGGCACCCGCATCAGGGGCATCCTGGTTGGCTTCGGGATCCAGTTCAGCTCCATCTCTGGAGTTCTTGCGTGGCATTTCCACCAGGGGGAGCCCCTGCAGGTCTTCCTCCCTCTGACCAAGATCCGGGGCCTCCTCTGGCCATCTCACCAACCCATTGGCCTCCTCCATGTGGCCAGCCCTGTAAGACCATCGCGGCTCATGGCAACGGACGTTTTATGGaGAGACGAGCGTAACTC
81	TATCTACACGCGTCTCAGGCTAACCATTTTAACCTCTATATTTTTTCCATTCCTTCCAGCAGCAATCCATAGTGTAGCAGGAATTCCTGAAGAGGCTACTGTTTGACCATTGCCAATTCAGATCTGTCTTAATGAGCAAGGCCACCAGGGGGAGCTCCTTGAGTGAGCGTCTGCGGGATCTCAGGAAAAAGGCAAGGCAAAACATGAAGAGGGTAGTGTATTTGCAAGACTGACATTCCCTGCCTTCAGGGGCCACAAAGACCACCTTCCCCGCGTTTTATGGaGAGACGAGCGTAACTC
82	TATCTACACGCGTCTCAGGCTAACTTATATCCCCCTAGAAATATGGTATCGAGATGTCAGTCTTCAAATTAAGAAAAAGAAAAATCCGAATCATAAAATTAAATATCTATATCTGATGACTGTTTGAGCTTGGCAAGACCACCACCAGGGGGAGCAAGTTACTGGACAAAGGAAGTGATGTACAGTTTCAGAATTTTAATAGAAAATCCGGCTTTTAAGAACAAAATGATAGCACAATTGGTAAGAATAAAAGAAAAACAAGATGACTCAAAGTGTTTTATGGaGAGACGAGCGTAACTC
83	TATCTACACGCGTCTCAGGCTAACACAAGGAAGAAGCAGCAAGGCCTGCAAAAATAAAATAAGTTTTTCCTTTCCTTCCAGTTGCAGCCATGAGATTTTCTCTGTAATTGAGACCCAGGCTCTTTGCCTTGATCATGTCATTGCTCCCCCTGGTGGACTTCTTCTTCATTGCAGGCGTGTGTTGCGCTGACTGCTTCCCGCAGGCCATCCTGCCTCCTGCTTACAAGGGCTACCCCATACTGTGGGAAGAGGGAAGGGTCACCGGAGCCTCCAGGTTTTATGGaGAGACGAGCGTAACTC
84	TATCTACACGCGTCTCAGGCTAACATTCTTTTGTACCTACTTCTGTTTGTCTATGACGTTGATGAGATGGACAGGTATGAGGGTGCCCGACCAAATTCTGGAGGTCTGTTCCTTCTAGGGGAGATGCCAGTTGTTCATGAGTGCTCCCCCTGGTGGATGGGTGATGGATTGGCCGTGGCCCTTGGAGGATGATGCCAAGGAGGACAGTCAGGCCATATCCAGGCTTGGGGAGACAGTGTTGTCCTTGTGGGGTACCCCCCAGTGAGAAGAAGGGGTTTTATGGaGAGACGAGCGTAACTC
85	TATCTACACGCGTCTCAGGCTAACAAATTGGCCCTGAAGCAAACGAAAGTCTTCCAATCCTGCATGACATAGCAGATTGTTTTGCTTGGGGCTTTGGCTTGGTCTGGGGCGTGCAGTTCCATGGGGGAACCTCTGGCAATCCCACCAGGGGGAGCCCTTTCCCCATCTTGGGGCTGTGGATCTCAGCTTTCCAGAATATTTGTGTGCATGTGAGTGAGCACATCTGACTTAATTTTTATATTCAGTATAGAATCATGACTCAGCTTTCCCTGTTGTTTTATGGaGAGACGAGCGTAACTC
86	TATCTACACGCGTCTCAGGCTAACAGCTTGGCTGGGATAACTAGCTTATAATGAACTGAAATATGTGCTGTGACTTATACCCATCATTAACTACTGTGCCACATGCTACAACGAACCCACATTTCCAAATCCTTTACCATCAGCTCCCCCTGGTGGAACAAGACTTTCCAGTTTTAGGAAACAAACGATACTACTACATATAACAGCTGTTTTTTCCTTTCAACTTTTCTGAGATTTTGAAGTGTAACCTGAGAAAGTGGAAACACAATAGAATGTTTTATGGaGAGACGAGCGTAACTC
87	TATCTACACGCGTCTCAGGCTAACATCTGAGTTCAGTGAGGCTCCGTGTATGCAATCCTCTCTTACCCCCAAATTCCATGAAATTAAAGCTTCTCTTTAGGGCCTCAGTGGCTCACAGCATCCTGTGGGCTCAGCCTGATGGGCTCCCCCTGGTGGTTGCACCATGCCTCTCCTCTGCTGGTCTCAGAAGAGAATCCCTCTTCAGATTTCACTAAAGACATCCGGGAAAAGGAGGCCGAGACAGTCAAGAGGAAGGGAAACAGTGGGGTATACAGTTTTATGGaGAGACGAGCGTAACTC
88	TATCTACACGCGTCTCAGGCTAACAAGGGGGGAGACCTGGGTTCTGCACCTGGCCTTGTTGTCGTGGTTACGGTTGCTTTCAGGCGATGGCACCTGTTCTCCAGGTGTGTCTGGACTTCTACTTGCTTTAGCCATATATGGCCACCAGGGGGAGCAGTCACCCCACAGTTGCCTGGAGCGCCCTCGCTCTCCAAATTCACAGCTTGAAATGTCACCTGTGGCCGTCTGCGGTCATCCACGGTtttctttcttaccttttctttctttctttcctGTTTTATGGaGAGACGAGCGTAACTC
89	TATCTACACGCGTCTCAGGCTAACCTCCTCTGGTATGGAAGTTTCAAGGTAAGGCTGAAACTTTTTTTTTGATAAGGCAGCATGTGTTTTTATCGCAGCATTTATTTTCTTTCATTGCCTCACCTTCTGTTCAGTTCCCTTCCACCAGGGGGAGCTGGACTTTCAGCAGCCCTGGGGGAAAGGGAGCAATTCTAGAGCATCCCTGAAGGACTTCAGCACCCTGCCTTAGTTTGTACGGAAGCAGCCACAGCTTAAACAATCCAGCCCTAAGCTTGTTTTATGGaGAGACGAGCGTAACTC
90	TATCTACACGCGTCTCAGGCTAACTCAACATGTTTCCTATCTCGTGAACTGTCTGCCCTTTTGTAGGATAAAAGCTGCTGTGGAAGGATGCCTGTTTGCAAGGAGGAAAGAGCGAGCTTCCTGCTTCCCAGGTCCCTGGCATGCTCCCCCTGGTGGAAAGGCACTCCCTCCAAACTCTTGGAGAGGACTCAGGCTAAAAGTGGCAAGCTACTTCCAAGTTCCAGGTGACCCATAGGCTGTGATGTGAGTCTTAGCTATCTTTTAAGTAGTACTAGTTTTATGGaGAGACGAGCGTAACTC
91	TATCTACACGCGTCTCAGGCTAACATCAAGAATTCGCCAAGCACCTGCAACCTATTGGGGCCAGCTGGGGTTAGGGTGGCTTCACCGGCAGGGAGGGCGTAGGCATGCAGGGAGGCCCGGATGCTGCAGCTCTGCTGTGGTCCACCAGGGGGAGCTGATGCCCCGTGCATGGTGCTTGCGCAGCGCTGCTTTCTGTTCTTGTGAAAATGGTCTCTGAGCTCCTCATCATCACCAAAATAATTATTAATTGAGCACTTACTGTGTGTCAAGGCAGGTTTTATGGaGAGACGAGCGTAACTC
92	TATCTACACGCGTCTCAGGCTAACaatgttgaattatctttgtatttctgggataaaccgttcttcttccttatgttttttattcttgtcatgcatggatgctggattgatttCAGGTGAGCTGATCTGCTTCAGCTCCTGGGCTCCCCCTGGTGGCCATCAGGCCCTTCTCTGTGACCTTTGGGGATGGGGTTTGAAATAGCTGTGAAATCCTGGACTCCAGGGCTCAGGCAGCAGGATCACAGATCTAGGAATCTGGTAGACATAAAATCTGGTTTTATGGaGAGACGAGCGTAACTC
93	TATCTACACGCGTCTCAGGCTAACgtggatcgtggtgacagaagcacgggatcattgggaggactaaaGAAAGTCCCTAGGCACAGCGGGGCCCCCCCAACAAGCTGCAGCTCGGCCCAGGCACCACTCTCCCCTCTTCCTCCACCAGGGGGAGCCTGGGGACCAAGAGAGCCCAGCCTGTACCCGCTCTACCTAGCCTCCCCCAATGCTGCAGCCTCTGCTGCTAAACTCCCACCCTGCCTGCCCTCGCTTCCAGCGGCTTCTCACCCACTCCGTTTTATGGaGAGACGAGCGTAACTC
94	TATCTACACGCGTCTCAGGCTAACTCTTTTCCCATTAGAGAAATAAGGTTTTCCAATGAAGAGTAGATTCTGGGGTTTGCCTTTCTGTCAAAGGGCCGTCACCAGAGCATGGCCCCGACCTGCCCATGATGCCACATCTGGTCAGTAGAGGGCGCTGGCTCCATAGTGGCTCTGGGTCCAGGCAAGTACCAAAAGGTTACTGGGATGTGCAAGAGAGAAAAGTCTGTTAATGCTGGAGTTTGAGAGGCTCCTGGTCTGAGTTTGGCATTCTGGTGTTTTATGGaGAGACGAGCGTAACTC
95	TATCTACACGCGTCTCAGGCTAACCCTGTGCTGAGGAGGtgtgtcagttataaacgcattgcctctcagagctgaatgcaccctcccatgtatgctgtctgaagaacaagagctttgaagtgagcgcgatgttgaactatctcagtagagggcgctggagggacatcgtgggaggaaaaaggtctgcagttttcctgtcctgcgtCCATAGGTGGTATGACTGTGAGGACATTTGTTGGAGTCCTACCCCAGCCACGGACCCAGAGCGAAGTTCGTTTTATGGaGAGACGAGCGTAACTC
96	TATCTACACGCGTCTCAGGCTAACatagAAGAGCTCTCCCATCCTCAGTGGAGTTGGCTAACATCCTGTACCAGTTACCAGTTTATTACTCtctggctccaaacgtttctcccttgccagcgggcacagtgttaaactgtgtcagtagagggcgctagaggacagagagaagaagagacttctcttgcggtttctttaagctTTCCTTCCTACTTGCTTTCGGGACTCTGAACCCCCGGGGTTCTCAGCTCAGTTTCAGGGCACTTCCGCAGGCGTTTTATGGaGAGACGAGCGTAACTC
97	TATCTACACGCGTCTCAGGCTAACgtttgcagagccctgGTTTCttcttgcctctcagcttccaacttccccgtgagtgcctgctccttgatggactggactctaagcccttctttgcagcaagcacgatatcaagctttgtcagtagagggcgccggagggacactgtggaggaaggggccttttcatggtccacagagctctgttgtgcAATTTCTTGTTCCTGTTGCATCTTCTCTTAGGGTATGAACGCGGGGGGACATCCTCTGGGGCTGTTTTATGGaGAGACGAGCGTAACTC
98	TATCTACACGCGTCTCAGGCTAACGCTccagttatcaatttattccctcagctccaaactcatgcattgcccagtctctgaaaatggaaacagtccctttaaatgtttttcctttgtcagccggcataaacttaacttttgtcagtagagggcgctgaagagacattgcaagagaaagttttgctctctggttctgcagattttgaagcacgtgttacttcccagggccagcttctgcagcaggcacagctattccagtgccaagctcctgcagGTTTTATGGaGAGACGAGCGTAACTC
99	TATCTACACGCGTCTCAGGCTAACCGtgtgccaggtaatcaatgtatccttctcaggtccaaattcacccttcagtacctgctctgccataatgacgtgtaaagcatttgtcctttacattgagcgccacgataagctttgtcagtagagggcgctggagagacatcacgggaggacgccgcttctcttcctggttctggcccgctcttttgcttggtttgctcCACCTGCTTTGTAAAGCGTCCTCCTGTGCATATGTGAGGACATCCAGTGGGTTTTATGGaGAGACGAGCGTAACTC
100	TATCTACACGCGTCTCAGGCTAACaatggactGTGTgttatttatctatgggctctcagctccaaattcaccctgttttctgctctgtgaaaatggttctgggccttttaagttttctcttgccagatggcacagaaactatcagtagagggcgctagagagacattgcaaaaagaaaaggttttaacttccgggggcccctgcactccatcctgaggttcctgcagcatgctccccttcttagcatccagcttctgtggcatacatcaccttcGTTTTATGGaGAGACGAGCGTAACTC
101	TATCTACACGCGTCTCAGGCTAACgacagttatcaatttattgcctttcagctccaaatctacccttatattacctgttctgaaataacagacaagactctttgaagtctttcctctgtagtaagcatgatgctaagtttgtcagtagagggcgctggagggccgtggcaggaggaaggagtttcctttcacggttccagtaagttgCAGGTTTTTTGCTTCTTGCTCTTTCTGCGTTGCTGCCAAACTGCACTGTCCCAGCCATGCACCCAGAGTTTTATGGaGAGACGAGCGTAACTC
102	TATCTACACGCGTCTCAGGCTAACtGGCATagttgtcaacgtattgcttctcagctcaaattcacttttcaatacaagctttgagatgagggaatttctttaagcatttctcctctaaagtgagcacgatgttgagctttctcagtagagggcgctaggcaggtgttgcgggagggaggggcgcttctgcagtttctgGCGGAGGCTCAGTGGTCAACCGTGCGGGTGGGAAGGGGTCGGGTGGATTCTGCCCTTCCATATGCCCAGAGTTCCAGTTTTATGGaGAGACGAGCGTAACTC
103	TATCTACACGCGTCTCAGGCTAACCCAGCCTGAGCAGCCCTGAGTACCAGCAGAGGGCTTTGGCCCCAGGGACCCAGCTTGCAGGGGCCGGGACTCTGATTCTTCCTGCCCAGGAGCCAGTTCCCAGGGAAAGAATGCTCTGCTGCCCCCTAGTGGGCCTGCTGGGTGCTGGGGGAGGGGACTAGCTCCTTAGGCCTCTGGATAGTCTAATAACTATCTGGTTGTGTTTGTTGCGGGCCCCCTTCGCCCATTATCCAGCTCTGCCTGCCTCTTCGTTTTATGGaGAGACGAGCGTAACTC
104	TATCTACACGCGTCTCAGGCTAACTTTGTCTAATTAATTCAATGAATTACTGGCACATCCACCAATACCCCAAAGGAATCCCATGGCCTGGTTTCTCAGAAATCTTCAACAAGCATCCTGCTCAGCTTGGAAAACAGGTCAAAGCGCCACCTGGTGGCAGTAGATGGGTATTTTATCCCATTTTAAGAGTCCCCTGTTGGGGTGGGTGTGGGGTGGGGTCTTTCCAACcttgggcactaatactgataacacacattcctgggccccacccctgGTTTTATGGaGAGACGAGCGTAACTC
105	TATCTACACGCGTCTCAGGCTAACTAGGGGTCACTCGACCTAAAGAAATTGCTCGCCTGATCCACTGGTGTGGAGTGGGCCTGTGGGTGAGGGACAGATTCCAGCCCATGGTGGTTTCAGTGTGTGATGAGTGAGATCATTCAGTAGAGGGCGCTGGGAGAACTGATGACTCGCACCGATCAGGAATATTGCATGCAATTTAGATCCAAGCGTAAAACACTAGACTACTAAAGTACTGGAAGCAAGCGTGAAGACCATTTTTATCACTGTAGCAGTTTTATGGaGAGACGAGCGTAACTC
106	TATCTACACGCGTCTCAGGCTAACggcaaatccacacccagaacacaggtctgtcgttgtgaggatgaggcactgtccttACACCCCAGTCTGGTCCTACAAAAAAGGATGGCCTCTCAGGGTGCAACCTTCACCTTGGAGCAGCGCCCTCTGCTGGCCGCCTCTAAGATCTGTGGCTACTTGCATCCCCCTTCTAATCTTTCCCTACCTCTGTTGGTTCAAATCATCTCTCAGTTTATTAATCCTTGGAAAGAATTACATAGCGGTTATTCACGTTTTATGGaGAGACGAGCGTAACTC
107	TATCTACACGCGTCTCAGGCTAACtttctgccttagccTGGTTAGTATTGTGGTCCCACTGAACGTACCATTCAGGAGAATCACGTTTAAAAGTGGCACAAGACAAAGACATGAATCTGAATACCTTCAGACATAGTCTACAGCTCCCCCTGGTGGAAAACATTGTTTTTTAGAGTCCAGCTACTAGGCCTTAATTTTTATCCACCACGTGTCCCAATAGTCTGTATATATCTAGGTCAATTTAGAACATCTTTTCTAGTTCAAAAAGCATGTAGTTTTATGGaGAGACGAGCGTAACTC
108	TATCTACACGCGTCTCAGGCTAACcgtttttgatttatagcccggcagcctcaaaaccatcctttttgcctgctagtgaaaatgaatctgggccttttacatattttttttcttcgctagctggcacaattttaagctttgtcagtagagggcgctagagagatgctgcagacgaaaaacggtttgcttcctggttcccacaggcttgacccgcagcctgctttaaggagtggcttctccagtgaacagctcctagagcacacatagcttctcaGTTTTATGGaGAGACGAGCGTAACTC
109	TATCTACACGCGTCTCAGGCTAACaaatagcaatttactgttttatagtttcgcatccacctttcattgcttgctctgtgataatggagagggaccctgtaaacgtgtccgccttgccactttgtgcaatatttagctccttcagtagagggcgctgcaggaacatgtcaggagggggccttctcttccggattctggattctggtatacACTTGGAGCGTGGCATTTGGGGGACAGCCACTGGTGCGCAGCCCCATCAAGTTTTGGTGGCATCGTTTTATGGaGAGACGAGCGTAACTC
110	TATCTACACGCGTCTCAGGCTAACAGGTGAGCACCACTGGTTCTACaagctgctggcagtcatggcgttaagagcaggaagagaagcaccagaacccggaagagaaatccagtcctctgctaggccttgcaccgtccctctggcgccctctactgacaaagccagtaaaattgtgccgctagcaaaggagatctttttatgggatgtagcttggtgtcaccaaagagaacagagtggacttggagctcagatgcaacacaatgattgatactggGTTTTATGGaGAGACGAGCGTAACTC
111	TATCTACACGCGTCTCAGGCTAACtgccacttatcaatttattgcttcttatttctgaattcacccttcactatatgctctgtaccaaatcaaggattcctttaaaacttttcactttaatgagcacaatgttaagatttctcagtagagggcgctggagagacattgcaggaggaagagATTAGCTGTATGGGTGTGCAGACATCCAGTGGAATGTGCCCCAGCCACCAGCTTAGAACATGATTCCATTGAGACCTCGTTGCATCCTAGACGTGTTTTATGGaGAGACGAGCGTAACTC
112	TATCTACACGCGTCTCAGGCTAACGAGGTGTGTGCCACTGGGTGTCCTGCTGCCCGCCTCCCTCCAGCTGCCTCCAGCCAGGGGagcaagacagaataccggaaccaggatgaatccctcgtcccagtccagtgtctctcctgcgccctctactgacaaagtgtatccctgtgtccacaagcaaaggaaaagtactcttgtcccaagcagggcaatgaagggtgaacgtgaagctaagaggcaaaagttgataacagcacaTACAAAAAAATATGTTTTATGGaGAGACGAGCGTAACTC
113	TATCTACACGCGTCTCAGGCTAACcagctatcaatttattgcctctcagctccaaagtcacccttcaatatctgctttgcgtaatgggcggagttccttttaagcgtcattcctttacagtgagtgcagtgttaagttttctcagtagagggcgctagaggaacaCCCCCTAGGTCTCTACTGTTTTCATCCCTCATCCGCTTTCAGACAATAggccaaggcctggccaatcagagcactgccttctcatagcctcactgattggctcagggatGTTTTATGGaGAGACGAGCGTAACTC
114	TATCTACACGCGTCTCAGGCTAACCAGATCCTCCTCACCAAcaggaagcccagggtcattctggggctgcgtatcttaatttgtatctagaaggggcagggcacagctgtgattggtggcgagccgcagtgactccagcagtcagtagagggcgctgttcggtcgctttgtggtttggaccaggtttccgttctgccGTCGGGCTGGGGGGTGGGTGGGCTGCTTTTGGGTCCTGCTCCCCCATTGGTGTCTGTGATCTCTTATGAGAATGTCAGTTTTATGGaGAGACGAGCGTAACTC
115	TATCTACACGCGTCTCAGGCTAACCTCgtgtcacttatttatttattgcctctcagctccaaatccatctttttgcctgctctgtgaaatggatctgagccctttatttttctttgccaactgacacaatgttaaggcttgtcagtagagggcgccagagagacacagcaggattttgtttcctgatattggtgatggttcaccagcttctgcagcacttgtagcttctttggtgccccccaactatgatgcgtggtggtaagcggcatccaccGTTTTATGGaGAGACGAGCGTAACTC
116	TATCTACACGCGTCTCAGGCTAACtgtcagctcttaatttattgcctcagctctgaatgcatccttcgatacatgctctatgatcaataacagaattcctttaagattttctctttaaagtaagtatgacactaagcattctcagtagagggcgctggagaaacatcgtaggaggcagaggcttCATGCAATTGCAGCCTGAGCTGAGGAGCGACTGTGTGGTTGTGGGTACTTGGAGTGGAACCTGCCTGAGCCACAGGTTCAGAACACGATTGTTTTATGGaGAGACGAGCGTAACTC
117	TATCTACACGCGTCTCAGGCTAACgccacttaccaacttactaacactgaactccaaattcactctaaatacatgctctgtcataatgaacagaattcctttagcacccatcctttacagtgagcatgatattgagctgtctcagtagagggcgctggagggatactgcaacaggaaagggctctcctgctgtttgcagctgCTGCAAGAGGTCAGCAGTGTGGGTGGGAGGGCTTTTGTCATGCTCTTCCCTGGCTGCATCCCTGAGCATGGGGTTTTATGGaGAGACGAGCGTAACTC
118	TATCTACACGCGTCTCAGGCTAACcaggtatcaatgtattgtcatacgggtgcaaacacacccttcaatacagtgcgttgtgaccaaccaccaattcctttaagcctttctccttttaagtgagcgtgatgttaaactgtgtcagtagagggcgctggaggaagagtccaagaaaaagaggctttCATGATTTGCGGCACAGGCAGAGGAGTTGAGTGTCAGCCATGCTGGAGCCTGACCAAACCACAGGACCAGGACACAATCCCTCGGCAACGTTTTATGGaGAGACGAGCGTAACTC
119	TATCTACACGCGTCTCAGGCTAACgtcagttattattttactgtctctcagctccacattcactgttggttgcccgctccgtgaaaatagatatagactcttgaaatgtttcctttgcagcttgcatgatggcatactttgtcagtagagggcgctggagacacactgcaagaggaaggggtctttcctgattcctccaggctgacaggccaggctactggagagcaggcttttttccttcactactttgcctggagtggtttctgcagtgctgGTTTTATGGaGAGACGAGCGTAACTC
120	TATCTACACGCGTCTCAGGCTAACtatgacagttaccagtttattgcttttctgctccaaatctactctttgcatcgttttgctacagtgaagcggaaccctgaaaacatttctatacgagctgatatgaagtaatgtttgtcagtagagggcgctggggagacactatcagaagaaggggcatttctttggggttcttgtgcttttcttcttgctcctgtgtttcttcttgctcctatggtgcacaccttttggtgagttttactggcaccccGTTTTATGGaGAGACGAGCGTAACTC
121	TATCTACACGCGTCTCAGGCTAACCACCGGATGTTCCCACCTGGCCACTGATGGGCCCTGCCGCAGGAGCAACAAGAATCACAAACCATAGCTCCCggaaccagagataaaagaaattctttcctctggcagtgtccctccggcgccctctactgagaaagcttaatattgtgctggctgcgaaggagaaccgcttaattcaatacagatcagttaagaggatggatttacggttgagaggcaatacattgataaGAAactagtcattatgggaGTTTTATGGaGAGACGAGCGTAACTC
122	TATCTACACGCGTCTCAGGCTAACccttaatagctgctctgtgataatggactggactcgaagcatttcttccttACTCAAAGCCTAAGATTGAGTGAGCTCAATATTAGTTAGTTAGAGTGACCTCAGTGTTAGGCCTTGTCAGTAGAGGGCGCCGCAGGGACACTGTAATGGCTCCAGAGTACTGTGTTTTGACGTTTTCTTGCTGCTGCTTCACTGTCCTTCAGCGGTGCATGTATATAGGGACATCTCTGCTCCAGTCTTGTGTGCAGAGGTTTTATGGaGAGACGAGCGTAACTC
123	TATCTACACGCGTCTCAGGCTAACtctgttattaatttgttgcctcttagctccaaatacatctttctgtgtaagctctgtgataagccaaggaatgtccttggtgtttcttgtttaatgtgagcacgacattaagcattgtcagtagagggcgctttgggggaggggggtcattgctggaggaagtctctcttgccatttcttttgtgGGCATGAGGACCTTCCGTTGAGCCTGCCCCAGTCATGGCCCCAGAACTCAGTCTCTGCGACCTCAGTTTTATGGaGAGACGAGCGTAACTC
124	TATCTACACGCGTCTCAGGCTAACaggcagctgctttataggaggtgaggataggagagagttgtaccctgcaggggcctggtgaaggaagcctctgggaaccaggaagggagaagccccttcttcctcatgtgtccctccggcgccctctactgacaggggttagcatcaaggcatctggcaaaggacgcaatttacaaggcccagtgctattatcacagagcagagaaagaagggtaggtttggagcagagttaataactggaacTCCTGTTGTTTTATGGaGAGACGAGCGTAACTC
125	TATCTACACGCGTCTCAGGCTAACtgtgctagtaatccatttatcgtctttcatctctaaatccatgattttgcctgcctccctaaaaatggaccctgaccctttcaaaagtttttccttgccagctggcatgatgctttgtcagtagagggcgctggagggacactgcaggagtaaaggtgttttgcttgcaggactcctgtgtctgctttctgtgctcctgggctgtgcagtcatcccagtgtccgggtactgcagatgggtgtctcctccaGTTTTATGGaGAGACGAGCGTAACTC
126	TATCTACACGCGTCTCAGGCTAACTCCACgccacttatcaatgcattctcagctccaaaggcatcctcctttaactgctctgtgataatggagatgggctttgtaaatatttcttaccagctggcataatgtaaatccttgtcagtagagggcgctagagagagagagaccagaggagaaaaaagttttatcttccagattctggggtgcCTCATCTTTTTGCCTCCTCCAGAGCACAGCTTGCTTTCTCTGTTGCTGGGCTCCTATGCACATGGTTTTATGGaGAGACGAGCGTAACTC
127	TATCTACACGCGTCTCAGGCTAACGATCATTTCCAGCACTTTTTGCAGCTTTCAGAGCCCAGCAGCAACGCTTGCCAGTTTTCAGTTTATTCGGCTCCCTCTACTTGTTGTGCTGCAATGGAAGTAGgatgttgagctttgtcagtagagggcgctggagggaccttgcagcgggagaggctgcttttcccagttctggtgttgctttgcCCCTGCAGTGCAGTCCCCCAGTAATGCCAAGGAGAGCAGGAAGTCACCTCGCAATCCTGGCCTGGTTTTATGGaGAGACGAGCGTAACTC
128	TATCTACACGCGTCTCAGGCTAACTTTTTTTTTTCTGACAGCACCTAACAAGATCTTTTGCAATGCTCTTTGGGAAATTATATTAGCCTAATTACTAATTTCCTGGCCCTCAAGGTGACTTGCTTGAACTTGCCACCTTCGCCACTAGGGGGCAGCATTGGTTTACACAGGGTGAACAAACGTTCAATTCTAAACTAATATTCTTTGGTGGGAAAGTGTGTTCATTTTGGTTTGTTTTGAAGAAGTCACTTCATACCTTTGAACTGGGGTTAAGGTTTTATGGaGAGACGAGCGTAACTC
129	TATCTACACGCGTCTCAGGCTAACGACTTTGTAAATTCAGCAAAGAAAACATTTCTTTCAACCCTAAACTTCTCAACTAGATGAAACTTTTATGGGAATGCCGTGATTCCACGCGGATCTCTCGGCACATGCTACCCCCAGCCACTAGGGGGCAGAGCGACAGACTTGTGGTTTGCTGGTCTCTGGAGCTTCTGGAGTCCCCTTGTCCTCTGCTACAAAAGCACAATGATAGCTGCTACTTTATTCGTTACTCCCTTGTAGGGAAAGTAAAGGGGTTTTATGGaGAGACGAGCGTAACTC
130	TATCTACACGCGTCTCAGGCTAACgtaggtctgggtggaggccagagaattcacatttttaacaaattcctgggtgctgctgttccagggacgacactatgggaaccactgGCTGCATGTTAAAAAAAAACCTGAAAGTACACTGCCCCCTAGTGGGAAGTTCCTAGAAGTACCCCATACCAAATATTGCTTTGATTTTAGAATATACAAAAAATTGCGTTATCTTTTGCCATGGAGAAGAATCAAATTCACAAAGCCAATTTGTCATTCATATGTTTTATGGaGAGACGAGCGTAACTC
131	TATCTACACGCGTCTCAGGCTAACTCAGGGTTTTCCTTTTCTTATTTAAGTATGCAGTTTTCTTTTGACTTCAAGAGGATATATCTCAAATAAATTCAAAATTTAAAGAAGGAAAGAAACTTATTAAATGGCTTGGTTACGTCTGCCCCCTAGTGGTCAATGCTCTACAACCTACAGAGATGCTGAAGATAGAATTCTGGTTTGAATAAAAACGACTAAGGCTAATTCTTAACAAATAACTGTCACAACTAAAACTGTTTAAATTTGTAATGTGGTTTTATGGaGAGACGAGCGTAACTC
132	TATCTACACGCGTCTCAGGCTAACGCAGATGTAAACCTAAGCTTGTGGTATTAGGAGAAATGCCTGAGGCCCTGACCTGGTGCCAGGTGTGTGTGTTGGTTGTACCGTGTGTGTGGCTGCAGCCCCTGATGCAGGCTGTCTCCACTAGGGGGCAGCGCAGCCTCCCTGCTGAGTCTCCCCAGGGGGCCCAGAGGTGTGCAGCCCAGACAGTTTGGGAGGCTTAAATGTCCGGCCCCCGAACAGTAATTTTCTCTGTCATTTTTTTGTTTCTTTGGTTTTATGGaGAGACGAGCGTAACTC
133	TATCTACACGCGTCTCAGGCTAACagtcatgtgagttgagacaactgacttaagcctgtatcagtcttctcccctgttaaatgggagtaatttccatcccaattgcagtgctatgatccggattagaaacaacatatacaaactgccccctagtggctggcCTGGTATAGAGTTTCCTTCTGTTTTATTATTCAATTATAGTGATCTACCTTGAGGCACCATGAGAATAAAATTAGATACATAGAAAATCCACAAGCAGAAAGCTATCACCCACGTTTTATGGaGAGACGAGCGTAACTC
134	TATCTACACGCGTCTCAGGCTAACATGCTGCCTGCTGTCACCATGGGTCTCTTCTCTGGTTCCCACAGGTTGTTGGATACATTTCCCCCTGATTCCTGCATTACACACAATCCTGCAACGTGGTGTACACAGGAGCCAGCATCTGCCCCCTAGTGGCAGCCAACTTGGCAGTGCAGCCTCATTTTCCCTCTCTGCTTCCCCCGCCTTGTCCCTGTCATGCTCCTTGGGATTGTACTTCCTAACAAGGCACATAAGTCTTCCTAAATAGTGCAGAGTTTTATGGaGAGACGAGCGTAACTC
135	TATCTACACGCGTCTCAGGCTAACaacactgctgtatatgctgttcattgctgatcgtgacatcatgtggtgcatgactATAATTTAATGTGAGAGTCGCACTAACGCTGAAGACTCCATGCTGTTATGAACTTGCGGTTTCCACTAGGGGGCAGCGCAGCGTAAGAAAAGCACTGACAGCGGGCAGAAGGGAAGTCCAATAGAAAGTGCTGGTTCACAAGCCAGGTATGAAAAAGAGAAGAGGTTGTCCATTTGGGTTGCTGGAAAAGCTATCGTTTTATGGaGAGACGAGCGTAACTC
136	TATCTACACGCGTCTCAGGCTAACgttgtttttATGGGGACGGTTGGCTCCGTTCAGCTTCCCCATGGACTCGCCTCACACTTTTGATCCACCTGCTTCCTGGCTTCCCAGGAGACATAGACATGAACTGTCCCAGATTTCCCACTAGGGGGCAGTAGAGCCCCACCGGTATTATGGGAACATGCACCCCTCAACTCCACATCTCTCTCATGGTCCTGCTGAAAAGAGGCAGCTCACACCTTATGCGACCTCGGCTGGAGGATCCTCATAGAAGGTTTTATGGaGAGACGAGCGTAACTC
137	TATCTACACGCGTCTCAGGCTAACTAGGACTGGAAACTTGAAGGTTTTCTGATCCCAAGTGGAAATAGGAAGCTGGGGATGTCCCATGTCCACATCACAATGGCTGCCCCATCCCCTGCTTCCGAGTCAGCTGATTGGAAACCACTAGGGGGCAGAATCTTCTCCTTCCCTGATGCCCGGGTGTTTGTGGAGCCGGCGGTCTGCAATGGGTCAGCCTAACTGCTGATATGGTATTAATATTTCTTTCTTGTTTTACAGCCAAGAAAGGGAAGGGGTTTTATGGaGAGACGAGCGTAACTC
138	TATCTACACGCGTCTCAGGCTAACGGATGCTCTCGCCGAGTAGCTAACAAAACCCACCCCTCTTACTAAGGCAAAACTTCACCTGAACGCTTATTCCCCGGTAAAAGCTCAAGCAGTAGTCTTGCCATAGACAGGGCAACTGCTGCCCCCTAGTGGTATAAAGGGACAGGCCCGGGTGGGTGGGGGTGTGTGTGTGTGACGGGGACAGTTTATGGGTACATGCACAGGGAAAGAAAGTCAGAGGACAGGTTGCCTCAAGTTGCTTTTTCCCTTTGTTTTATGGaGAGACGAGCGTAACTC
139	TATCTACACGCGTCTCAGGCTAACCTTGGTATGGAGGGGAAAACCAGATTCCTTATCCCACCCACCTGCCTCTTGCTTTCCTAATAAAGGTGTCATGGTAGTTCAAGGCCTGCGGATCAGTGGATCCAAATGCGAACAGTTACTGCCCCCTAGTGGATTTACAGTATGGTGCTCATTTATAAATTCAGATTAAAGCTTGACTGCCCTGTTGCTGAAAGAATTCATCTTTGGCGGTGGAGGGACCTTAAGAAGCCACCTTCATTTTTATGTTTTAGTTTTATGGaGAGACGAGCGTAACTC
140	TATCTACACGCGTCTCAGGCTAACGCACCACTGACCACCCATCAGCAGGCCAGTGTCCCAGGTCCAAATGTACTTGAGTCACACGTCCTCTCAGGTCCAGTCACCTATGGCCATGTCACATGATCACCATGGTTGCCAGGACCACTAGGGGGCAGTTCTCAGAGGAGGAGGTTAACATCTCAGTGAAGGCAGATGACTTCTGAtggggcagaccagtgagcactggatggcagagctcctaggccctcagggtcatctaatccaaattcagcctGTTTTATGGaGAGACGAGCGTAACTC
141	TATCTACACGCGTCTCAGGCTAACTCCCCCTCCTCCCTCTCCCTGCTGGGCAGCGGAGCCCCGGGAGCCTGCGGGCTGGGGAGGGGCCCACGAGTCTCCTGGGTTGCCAGAGGGGCTCCTGGTTCACTCTGGAACAACTTGCCTGCCCCCTAGTGGATTGCTCAAAGAGTCTCTCAGGCCGCGGAAACCTGCGCTGGTCCTGATGGAGAGACTGGGGCCTCCAGCAAGAGGGACTTGTGCAGGGAAGGCCAGGTCAGAGCCTACATGGGAGGTGGTTTTATGGaGAGACGAGCGTAACTC
142	TATCTACACGCGTCTCAGGCTAACcatttattagaataaatatccatcattaagtgatgcatgactgtacccttatactctcattttacaaataaggaaactggggcacagttgttaaataacttgcctgatgttaaacagccactagggggcagagccagaatttgaacccaggctgtctagcgccagagttcatgctggtaatcaacacactgtgctgCCTTACCCACTGTACTGTGCTGACAGCCTTCTCTCTTCTTCACCGCTGCTTCTGGTTTTATGGaGAGACGAGCGTAACTC
143	TATCTACACGCGTCTCAGGCTAACTTGCCAGCCAGAACCTCTGGGACCCACGGACCTGCAAAGAGGCCGAGTGGAAAGGTGGGGGCCGGCGCAGGGATTTCAGGATGAGGTGAAAGCGATTCAGTGCGCGTCTGCCCTTGGCCACTAGGGGGCAGCTGGCGGCCTTCCCTGCTGTTGTCTTCCTGCAGGGTGAGAGGAGCAGGAGCCGAGCTCCACCCCCACGCCAGCCTTGGGCCCGGCCTGGGATCACTGCTGGGAACGTGAGAGTGAAGGGGTTTTATGGaGAGACGAGCGTAACTC
144	TATCTACACGCGTCTCAGGCTAACCCACAGGGAGGCCTCAGGGATGCGCCCTATGGCCAGAGTGAGGGGGAGAGGGCCCTTGAGGGCCACTTTCCACCTTTGGTGTCCTTGACTGGCATGTCCTGCCCTGTTCTCCCGTCGCCACTAGGGGGCAGCCACGCAGCAGGAATTTTACGCCAAGAACTCGCGCTGGACCGAAGGCCTCATCTCGGCCTCCAAGGCTGTGGGCTGGGGAGCCACACAGCTGGTGTAGGTTGCCCTGGGTGGGGGGGGGGTTTTATGGaGAGACGAGCGTAACTC
145	TATCTACACGCGTCTCAGGCTAACTCTTGGTCCCCATGCTGATCCAGAAAAGGAAAAAGGGGAGGGGGAGTGACAATCTTTGCTTGGGGCCTATGACTTCTCCAGCCCCAAGGTAGATGCCACCTGGAAATCCCCCAATGTCCACTAGGGGGCAGTAGGCCACCGTTCTTCGTACTCCGGAGAACCTGGCTGGAGAGCTCTTTCTTGTTCACCCTTCCCTCCATCTGTATCTCTGCCCTGCAGATAACGTGAAGGACTGGAGCAAGGTCGTCCTGTTTTATGGaGAGACGAGCGTAACTC
146	TATCTACACGCGTCTCAGGCTAACTCAACCCATTACCAGGGTGCTATTGGGAGTGGTAAAAAGGCCACATCCTTTCCAAGGGACGCTTCCTGGAAAGCCTCCGGAGCTTAGCAGGCTCTCATCCTGTGAAGCCGGCTCTGGCCACTAGGGGGCAGGGCCATGAACTCAGATTGGAGGAAGCCTGTGGGGCAGCTGGCAATCTAGAGGGACAGACAGAACAGGCCACCAGGTGCAGACAGGCGAGGGAGGCAGGAGAACAAAATGGAAGACAACTGTTTTATGGaGAGACGAGCGTAACTC
147	TATCTACACGCGTCTCAGGCTAACGCAATAACTGGCTAGTCCCTACACCTGCCTTGGCGGCAGCGCATCTCACTTGTGTGAAAGGCCTGCACACTTCAGGTGGATGTAGAACAAGCCCTCCCGCTGGAGGCGCGATCATTCACTGCCCCCTAGTGGACCAGATGTGCATGAGCCAGGATCCGTGCTTCCGCTTTGATGTGGGCTCTGAGCAAATCAGAGCTGCATTTTATTTCAGTAAGTTTTCGGCCTCTGCTGCTTTAATCTTTGTTGCTAGGTTTTATGGaGAGACGAGCGTAACTC
148	TATCTACACGCGTCTCAGGCTAACGAAGCATTGAGGCTGCTACTTGGCAACTACCAATTGCTACTTAAATAATTTGCTTAACCTCCAAAATAGGTTAACCAAAACCGGGCCCGAACAGTATTTTGAGGGGAGCAGTGTTTGACTGCCCCCTAGTGGCCAGACTCAAGGCATGCCTGGCATGGTCCTTTCTTACGGATGTCAGTTTCACTTGGCCACTCTGACTTGAGAAAAGGTTTTCCATCTGAATTTTAATTTCACAACTTTATATTCATGCGTTTTATGGaGAGACGAGCGTAACTC
149	TATCTACACGCGTCTCAGGCTAACCTTCTTAATTTCCCACCCTTGCCTCCCTTTAGAACATAAAAAGCCATTCCACCTTGAATGGAAAACATTCTCGGCAGCTTGTAGGGACTGAGTCCAGGACAGTGAGTCAGAAGATGGCCACTAGGGGGCAGCTACGTAAAGCTTTTAGGCTTAGTTTTGTAGGTACTTGGGAATTATGGAAGGTTTCAGAGCAGGGTAGTGACCTACCAAAAATGTGTTAGGAAGATTAATTTGGCAGGCAGAGTGAAGGGTTTTATGGaGAGACGAGCGTAACTC
150	TATCTACACGCGTCTCAGGCTAACTCTGAGTGGGTTAATATGAGTGGAAGAAAGTGGCGTTTTGGGTGGCAGGGGTTTGGGGTGAGGAAGGAAATGGAATGTCAGTGCTCAGGCAAGAGGCTGTCTGGAAATGTGGTCGGAGCTGCCCCCTAGTGGGTAACAGAGGCTGCAGCAAGACTCCACTTGTCTGAGCCTTAGGCTGGGCTGCACAGAGCGCGCTGCAATAAACCGCGGGCGAAGTGCTGAGTGGGTGCAGAGTGTGAAGCCCTTAAGTGTTTTATGGaGAGACGAGCGTAACTC
151	TATCTACACGCGTCTCAGGCTAACtgagattgtgccattgcactccagcctgggcaacagagcgagactctgtctcaaaaagaaaaaaaaagagaaaagaaaaaaaTACTTTTGATTTTACTTTGTATTAAATAAACTCCTGCTGCCCCCTAGTGGCAATTTATTGGGGAACAGAATCTCTGGGTCTATTGTCTGTTTTGCGGCAGAAACATGTATTGGCAACACCAATGTGGTACATAGAAGATTATCCCCCACATTAAGGCATTTTATAGACGTTTTATGGaGAGACGAGCGTAACTC
152	TATCTACACGCGTCTCAGGCTAACCGTGGCATCATGAAGATTCATGCTGCCACTGGGACCGGGGACTTCGGGATCCCAGAGGAAGGATGACCAGCCGGTTGGTTCACTGCAAAGGGTTGCTGCGTAGTTTTGGAGAGAGCATCTGCCCCCTAGTGGCAGCGCTGCAAGCCTGCACCACGTTGTACCATTTCTTTGGAGAATGGAATTCATGGAtgggctgggcactgcgtgaagcactttacatgctttatctcacttaaatatcacgccagcaGTTTTATGGaGAGACGAGCGTAACTC
153	TATCTACACGCGTCTCAGGCTAACCCCCCTGCCTCCCTCGCCTGTCTGCACCCGGTGGCCTGTTCTGTCTGTCCCTCCAGTGTACCTGGTGGCCTGTTAGTGCTGGCTGCCCCGCAGGCTCCTCCAGTCTGAGTTCATGGCCCTGCCCCCTAGTGGCCAGAGCCGGCTTCGCAGGATAAAAGCCAGCTAAGCTCCAGGGGCTTTCCAGGAAAAGTGTCCCTTGGAAAGGGTGTGTGGCCTTTTCACTCCTCCCAACAGCACCCTAGAAATGGCTGTTTTATGGaGAGACGAGCGTAACTC
154	TATCTACACGCGTCTCAGGCTAACCCAAGCCATTTCTAGGGTGCTGTTGGGAGTGGTGAAAAGGCCACACCTTTTCCAAGGGACACTTCCTGGAAAGCCCCTGGAGCTTAGCTGGCTCTTATCCTGTGAAGCTGGCTCTGGCCACTAGGGGGCAGGGCCATGAACTCAGCCTGGAGGAGCCTGCGGGGCAGCTGACACTCTAGAGGGACAGACAGAACAGGCCACCCGGTGCAGACAGGAGAGGGAGGCAAGGGGACGGAACGGAAGATGCCGGGTTTTATGGaGAGACGAGCGTAACTC
155	TATCTACACGCGTCTCAGGCTAACAGTCGTCTTCGGTTCCGTCCCCTTGCCTCCCTCTCCTGTCTGCACAGGGTGGCCTGTTCTGTCTGGCCCTCTAGAGTGTCAGCTGCCCCGCAGGCTCCTCCAGGCTGAGTTCATGGTCCTGCCCCCTAGTGGCCAGAGCCAGCTTCACAGGATAAGAGCCAGCTAAGCTCCAGGGGCTTTCCAGGAAGTGTCCCTTGGAAAGGGTGTGGCCTTTTCACCGCTCCCAACAGCACCCTAGAAATGGCTTGGCGTTTTATGGaGAGACGAGCGTAACTC
156	TATCTACACGCGTCTCAGGCTAACTGCAAGCACAGACTGAGCAGTCTGTTAATTAAAATAATAGCTGAAGAATTCTCACCGAAGGATCAGTGGCAAATTAGAGACACATGGTGGGGAAGCCGTGAGGCACAGCTGGTCTCTGCTGCCCCCTAGTGGGTACATCCTTTAATTTTTAAATTGACTTTCCTTTAGGAGATGATAACCACTGCAGACAGCTTCCGAAAAAGGTTCTAGTCAAATCACTTTCCCAAGCTGTGCTTTGGTTATATGGTGGGTTTTATGGaGAGACGAGCGTAACTC
157	TATCTACACGCGTCTCAGGCTAACtgtatctgggcctcaatttcctcaacgatgagacaagcagtttggacagaattccaatatcccttccaCATATTAAACTGTGTAGTTTGAGATTATGCGGTGCATTATTATAAATCCCCACTAGGGGGCAGTATTTGCATAGTCATGTCCATCAAAAAGCAGAACTGGGCGTGCAAAATTAACTTAGAACTCATTCTCTCATCTTTGCTAGAAGACAACACTGTAAGCAGGTGGAGACCATAGCCCTGCAGTTTTATGGaGAGACGAGCGTAACTC
158	TATCTACACGCGTCTCAGGCTAACTCTTCCTTTCCGCCCCACTGCCTCCCTCGCCTGTCTGCACCTGGTGGCCTGTTCGACATGTCTGTCCCTCCAGAGTGCCGGCTGCCCCTCAGGCTCCTTCCGGGCTGAGTTCATGGCCCTGCCCCCTAGTGGCCAGAGCAGGCTTCACAGGATGAGAGCCAGCTAAGCTCCAGGGGCTTTCCAGGAAAAGTGTTCCTTGGAAAGGATGTGGCCTTTTCACCGCTCCCAGTACCCTAGTAATGGCTTGGCCGTTTTATGGaGAGACGAGCGTAACTC
159	TATCTACACGCGTCTCAGGCTAACATATGAATGTATGATCACTAGCACAAGAGTTAAACATCTGAGTCTTTTTGAAGTGTCTTCAATGTTACAATGATGTGATGGTTGATTGCCTAGCAGTCAGTTTAGAAAAGTCTGCATTCTGCCCCCTAGTGGTAGAGATTAAAGTTTAATGGCTGCTTCATAACACGTAATGCCTTTTTCCCTCCTTTTCCATATGTTAAGGATATAGAGCAGTGTGGGAATTACTGATGAGTTTTGTCATAATCTGTAAGTTTTATGGaGAGACGAGCGTAACTC
160	TATCTACACGCGTCTCAGGCTAACAGCTGAAGCGCCTCGAGTCGGTCAGCCGCTCCCCGGTCTATTCCCATTTCAACGAGACCTTGCTGGGGGTCAGCGTCATTCGAGCCTTCGAGGAGCAGGAGCGCTTCATCCACCAGAGTGACCTGAAGGTGGACGAGAACCAGAAGGCCTATTACCCCAGCATCGTGGCCAACAGGTGGGCATGGTGGGCCTGCAGGAGCGGGTGGAGGAGGCCGCCTTAGCACCTTGTCTCTTTGCCTCGATCTTTTCCGTTTTATGGaGAGACGAGCGTAACTC
161	TATCTACACGCGTCTCAGGCTAACggggtacgtgtgcaggtttgttatataggtaaacttgtgtcatgggggtttgtGTAATATTGCCCAGCCATGCGTCAATTGCAGACAGAAAATTATTATAAACTAGGCCGCGAGGGCCCACTAGGGGGCAGTCTCTGCCTTCAAAGCCATTCCTCCTCGGAGGCTCTCTCAGGAGATGCCCCAATTTGTGAAACCACAGTACTGTCATTGCTCATAATGGAAGGTGCAGCAGAGACCAGCTACGCTCactGTTTTATGGaGAGACGAGCGTAACTC
162	TATCTACACGCGTCTCAGGCTAACCTTGCCACACTAGGGAGTATTAATTTGTTTACCCTCTGCTGGAGGCCAGGTGCTGGTATCCAGTAGAGGTCCTCCCGCGGAAAAGAGCAGACCACGAAAACACAATCTCATGGGAGTCCACTAGGGGGCAGCCATCAACAGCATTCACTTGCTAAagtcgcttcaaatcaaatgaaactaaagctggaaatccacgggcacagggaaaacagaccgttatctcaccccttatgcaagaatgaactcaaacGTTTTATGGaGAGACGAGCGTAACTC
163	TATCTACACGCGTCTCAGGCTAACTTCTTTTGGACACAGAACCAAGTCTAACCTTTCTCCTGGGTCAGCTCTCCCTCAACTTTGGGAGGTGGAGCCTGGGGCAGGCTGGGGAATGTGTGTGTAAAGCTGTGGCCATGCTTTGCTGCCCCCTAGTGGTCTTTGATTCACTTACAAGCCCTTTTTTTTTTTTTTagctccgcttcccgggttcacgccattgtcctgcctcagcctcacgagtatctgggactacaggcgtccgccaccacgcccgGTTTTATGGaGAGACGAGCGTAACTC
164	TATCTACACGCGTCTCAGGCTAACagcctgctgttggacatgctgcctctgctgcaggagctgggcactggggaagccctgcctgtgcggcaggggcttgctgagagaagcactccagcacccaggctgaaatccctctctggcgccctctactgacaaaacttgacatcatactatctggaaatggaaaaatatctaaagggctcagatcaattttcttttctttctttttttttttttttttttttttttttttttttttttgacagagtctGTTTTATGGaGAGACGAGCGTAACTC
165	TATCTACACGCGTCTCAGGCTAACATAGAGAATCTTTAGAGTTTCCTCTAAAGAAGCATTGCAGCCCCAAGTATCTTATCTCTAAGGGAACCTGGGGGTGTGCAGATTAGCCTGGCTTCAGGGTTGTTGTTCACAGCTCAGCAGCAGAGGGCGCTGCTCCATAGCAGATGTGCGGTGGGGGTGGCCACACCAGGCAGCTCTCTTGGTGCAGGGCCAGTGCCTCCCAGGGAAGCACTGCTCTCCCAGGGAAGCACTGCTCTCCCCAGCTGTGGGAGTTTTATGGaGAGACGAGCGTAACTC
166	TATCTACACGCGTCTCAGGCTAACacatatgtgaaaatattcaatatagtgcctggcacatggtagcaacttgacaaatgttagctattattTCTATGACTTTATCCAGTCATTGGGTCAATCTGCCATTTCCAGACCCCTCCACTAGGGGGCAGATATGCACATAAAGAAGCAGTAAAAGAAGGTAATTTTGGCATTTGTCCCCAGAGCCCCAGTGTTCTGCCATGGAAGGAAATCAAAGTTGTTATCTGAAGATGGTTTAAGGACCAAGGACGTTTTATGGaGAGACGAGCGTAACTC
167	TATCTACACGCGTCTCAGGCTAACCGAATCGCCATCCTCCAACGTAAGTCATCTTGAAGGATGGAGCAGAGCTCCTCCAAGCCAGGCCAAGTCCCCGAGCGCAAGTGCCAAAGCTGCAGCCCATTCGTTACCACGGTGCCTGCTGCCCCCTAGTGGCCGCCACCCTGACATGCAAGAGGAAGATACGGAGCTACCCAACCAGTGGAGAAGGGAAGAGGACTGGGGAAAACTGGTCTGGGGAGGCCCCAGGTAGCAAGCCCACCCTACCCCACCCGTTTTATGGaGAGACGAGCGTAACTC
168	TATCTACACGCGTCTCAGGCTAACAGGTTGCATAATTTTAAGAAAGTCTTTTTCACAAGCAATAATAAAAACAGTAAGAATAGGAGTAATGAAGAAAATTGAGAAGAAACGACGCGAAGGTTCTCACAGTTTGTCATGAAGCCACTAGGGGGCAGGGGAAGACAGCTATTTGGAGCCGCTGAAACCCATAGCAAACCCCATCCTTTTTTTTCCCACCAAAGGAAAGCTTGAGTTAAAAAAAAAAAAAAAGTATAGCCCAAACCAAAAATGGCTTGTTTTATGGaGAGACGAGCGTAACTC
169	TATCTACACGCGTCTCAGGCTAACgagggagtggggCTGGGACACCCCATGGACAGGATAGTCAGCAGACAAGTAAGTAACAGGGCTGGCTGGGAAGCCCCCGAGCCATCACCAGCCTCCCCTCCAGAAAAGCCTGTGCCTGCTGCCCCCTAGTGGACATGGAGATTAGGCCAGACCAGGGACAGGGAACTGACAGGTCAAGGAGGGAAGCCAGAGGCGCTGACCCAAGTGGGAGCagagacaggggagagggagagagagaggagggaagagaGTTTTATGGaGAGACGAGCGTAACTC
170	TATCTACACGCGTCTCAGGCTAACgcttcacctaacacgatattaatatatcatacgctgtcagtttcccccactagaacatcagcagttggggcggggggcgggaaggaggggacaaggagcacctctgctcattacattgctgccccctagtggccaggatgcagtgggtgcagaatagttgctcagtagttattcagtaagtgaatgaCTAAATGTAGCTGGtttgtttttgttttcgtttcgctcttgttgcccaggctggagtgcaatgGTTTTATGGaGAGACGAGCGTAACTC
171	TATCTACACGCGTCTCAGGCTAACgaaaactctcctccactcccctgcctgaggcaattcctctggctcaatggggccctcaattcaaacgggttcccttaaacggctgggcgcattccactatgttaaacctaaagatgtccactagggggcagcaaccacctaaccccaacaccaactccggaagacATTGATTGCAGTTTggttgatatttaaggtattcaatgggactttgtaacttcctcactatctgcgggtgtctggtattattgatGTTTTATGGaGAGACGAGCGTAACTC
172	TATCTACACGCGTCTCAGGCTAACCTATTTTTTGTCTTTCATTTCCAAACTGGAGAAAGCTCTTCCTTCTTCCCAGCCCCCAACATCTAGCGTGAAAGCTCTGGGCTTGCCAAAGCTAATTCCTTTCCAAGAAAGGGTAGCACTGCCCCCTAGTGGACATACAATATACCAAAATAATTGCACAAAAGGGAGAAATAACCATAAAATTTTAAATAGAACAATTCAATAGCAAGAATTTGAATGTATTGTTGTGTCTGTTTTTTATGtttatcttGTTTTATGGaGAGACGAGCGTAACTC
173	TATCTACACGCGTCTCAGGCTAACTGCCTAGCCCAGGGCCTGCACTCAGTACTTTCTGCTGCGTTCCATTTACTTTTAACAAGTCAAAAACTGACATCTAGGAAGCGGTTGGAACAAGCCACAATCAGTTCCCAGACATGACCACTAGGGGGCAGAGTCTGACTAGCACTGTTTGGCTAGAAAAAGGGAGCCTTggccgacgcaatggctcacacctgtaattctgcattttagccaggcccaggcagaagcatggcttgagcccaggagttcgGTTTTATGGaGAGACGAGCGTAACTC
174	TATCTACACGCGTCTCAGGCTAACGATTCACTTGAAAGGGTGATATGATTACAAACAAAGCCCCCAACCAGTTTTCCTTTTATTTCCTGGAATTTTTTTTTAAAGCAAATTTCTTTGAACACTTATTAATAAGTGTTAGAGTCTGCCCCCTAGTGGTCATGTCACACAGTGTGTGCTTACGCAGATGACAATTCAGCCCCCAAAACATTTCCCCCATCTGTGTTTGATTAACCTTCGACGGTGCCTCTTGGCCTAGTCACAACAGATTTTTATCGTTTTATGGaGAGACGAGCGTAACTC
175	TATCTACACGCGTCTCAGGCTAACGCCATGGTGGAGCTTTTGCAAAGACTCAGCGCTCCTTTCTTGGCTGAGGCTGGCTGAGGGGGCCACCAGGCTCAGAGCTGGTGCCCTGGGGTAGGGCAGTGTATGGGGCAGAGTCAGCCACTAGGGGGCAGGCCCCGACAGCAGGTGGGCCAGGCAAAACCCTGTCAATGCTCAAAAGGATGGTGGGAGGACTGACAGCCACAAAAACTGACCCGCTTGGGGTCTTGGGGCCCCCTCCAGGGTCTGGTCAGTTTTATGGaGAGACGAGCGTAACTC
176	TATCTACACGCGTCTCAGGCTAACGTTTGTATCATACACTAAAATTGGCATGAGCATAACTCAAAAAAAATCACAAGAAAACAGTATTGGAAGGGACTGGATTGTGTTTAAGTTTGCATTGAAGAGTCAGTGACATCTGACCCACTAGGGGGCAGCATAACTTGCCTTAGATTTGTCTCATTGTAACCAAAGTTCCCTTCCCCAGCCATCTTTCTGGCTTCTGGTACCACTAGCAAATCTTAGGAAGAGCCATTTTTATCATAATTCTTGGTGAGTTTTATGGaGAGACGAGCGTAACTC
177	TATCTACACGCGTCTCAGGCTAACTGCCTTGGCACTTTATTCATTCCTGCTACATATGTGCCCCATTTCTTTGGGTATTTGTTCATGGTACAAGATTCTAGAAACTTTGGTTCTGTCTTTAAGCCTATCTCCTGGCGCTATGCTGCCCCCTAGTGGGCATCATAAAATGCCAAATAAGCCAATCATTTAAAAAATCTATAAAACTGGCTTTTAATACAAAACTGATCTATCCTTTCTATTAAGAGCAACTAGGAAAGGATCACACTCACTATTTGTTTTATGGaGAGACGAGCGTAACTC
178	TATCTACACGCGTCTCAGGCTAACTTAAATCTAAATGGTTAGGGGAATATTCCAACTCTGCCTCTAACCATCTGTGGCTTGCTATTCTCAAGAAAACTTATAATGTAAAATGTATCTTTGCAGCAGTTACATTACATTCAACCACTAGGGGGCAGCATCAACACAATTTTTCCAGTCTTCCATCTGTAAAGGAAGCAGGGTAGTTTGAGGGTGTTTTAAtaggttgagcagctgtgcaggtttgcctggcactgagtagtttcccaggatgtggGTTTTATGGaGAGACGAGCGTAACTC
179	TATCTACACGCGTCTCAGGCTAACATATCTATCGGGCTTTGGCTTGTGAACTTCCAAGATTTCCAGCCACCCCTTCCATTTTTCTCGAGATGACCCAGAAAAGTTGTTTCTAGCCCACGTCTAGCTCTGTGAGCATCACGCCCACTAGGGGGCAGGAGGCGCAAGGCCACACAAAGCCAAGCTCAGCCGAGAGTCTCAGGCTGCAGGGAGAGGTGCGTAAAGTCAACGCGGATTTGACTCTTGAAGTCATTTGTGTGCCAAGCTTTCTATTTAAGTTTTATGGaGAGACGAGCGTAACTC
180	TATCTACACGCGTCTCAGGCTAACAATAGAGAAAAAACAAAAAACAACTTCAGATTAATCATAAAATCATAAAATGGAAGACATGGCaaagcatccaactccagagccagcctgaccatgtgttagtcctggctctgctgcccactagggggcagctttgggaaagttatgcagtctttctgtgcttcagtttcctcacctgtgaaatgggaataataatagcatccacctcaaagggctgctatggtagttacatgagttaaacatacacaaaGTTTTATGGaGAGACGAGCGTAACTC
181	TATCTACACGCGTCTCAGGCTAACTCTGCGCACTGTCATAGGTCAGACTAGGATCTCGCCTGGAACCCGAGGATGTGAGAAACCGCTGTGACTCATGGCTAACTGCTGTTTCAGAACCTAGGACAGCGGCACACATCCCTTCCACTagggggcagggtggtcattacattgtgattgtttataagctgagcctgattctgacaggcagaaagccagctcaacttctgtagcttcagaataggcagccagtggggccaagtgtccatgtttgcccGTTTTATGGaGAGACGAGCGTAACTC
182	TATCTACACGCGTCTCAGGCTAACAAAAAAAAAAAAAAAGAACTGTCCCCTCTTGGATAGTGGGGAGCAAAGTAAGGTGCTGCTTTGGGTTCTGTGCATTATGGTTAGGCCAAAAATGATGGAAATATGAATTAGCATCAGCCTGCCCCCTAGTGGTGGTCCAGACTGCTGTGCAGTCAACCTAAATCCATGGGGCCAAACTTCTAAGCGATCTACTCTTTCCTTCACTCACTCTTGTCACTCTACCTCCGTCTTTTCTGGCAAAGACCAAACAGTTTTATGGaGAGACGAGCGTAACTC
183	TATCTACACGCGTCTCAGGCTAACCAAACTACAGGTAACCTCTTTGTGCTTTGTGTTTTATATTGTTGTTGTGTTTTTGTTTGTTTTCCCACGTGTTGGCAGTGCTTGCCTTTTTTGAAATTTTCCCTGCTCATAAACACTCCACTAGGGGGCAGACAAAAGAATAGAGAAGAAAAGAAACCCATATCAATACACTGCATCCAGTATACATTTACATGACATGTTTGCTGCTCCTTCTCTATACTGTGGCGGAAGTCTTTCTGTTCATTCATCCGTTTTATGGaGAGACGAGCGTAACTC
184	TATCTACACGCGTCTCAGGCTAACgaagaggaagcttttatttggcagacagggagaggttcacataagctgcttggaaacagagttcactggttccagaggctcaaaatcgtagttggcatcagttctgtggtggagatgccactagggggcaggtgttctttcaagagcatcttatctcaattgctgccgtcctaaaaaaagTCCAggccaggcaaggtggctcatgcttgtaatcccagttgtttgagaggctgaggcaggagggtcgattGTTTTATGGaGAGACGAGCGTAACTC
185	TATCTACACGCGTCTCAGGCTAACGAAAAAAATCAAGTCAGATGCCAGTCTGCAACACTGTGACCCCACATAGCccaatatgtgccaatatgtgccaatatgGTGAAACGAGGAGGAACCATGATTGACTCAGCTAACCTTTCTGCCCCCTAGTGGAATGGGGACTCACTACAGAAATTGAGTTAAGTTAGGGAAACTTCAATTTTTGTAATTATTGACTTAtttatttttgagatagggtattgctctgtcgcccaggctggagtgcagtggtGTTTTATGGaGAGACGAGCGTAACTC
186	TATCTACACGCGTCTCAGGCTAACATTGGCTTTCAAGGACATATCATTAGAAAATACTTCTGAAGCAGTTAATTATAATCATGTAAAATATTTGTTTAAGTCTACTTGTGTAAGGACCTGTACAGAATGATTTGGGCAGTCCCTGCCCCCTAGTGGCTAATAAGCTGTCACACATGACAGTTGAACTTTTTCGCAGTGAATTAAATGGACTCGTTGAAAGGACAAGGAGATCGGTAATATCTCTCTAAAGAACTTATATACTAAAATCTGTAATGTTTTATGGaGAGACGAGCGTAACTC
187	TATCTACACGCGTCTCAGGCTAACTTTCCTCTTTTTCCTCTTCCAAAAATCATGATGGTTACTTGGTTTGGAAATAAAATCCAGAACGTTGCCTATAAATAGTAAATCGGCCTCAAGTTCTGATTGACCATGCTTCAATCTACTGCCCCCTAGTGGATGGACCACCGTTGCAGCTGCACCTCTCCTTAATTCATAGTTGCCAATTCAAAACTATAAGCTATTCTCCATGGCAGTTCCTGATGAGTTAGAATCCATGAATGACCTGAACGCCTGTGTTTTATGGaGAGACGAGCGTAACTC
188	TATCTACACGCGTCTCAGGCTAACCGAAATCCACGTTGGTGCTGCTGGAGCCTCAGAACGGGCCGGGTCAAAGCTTCAGGGCCACGGCCTCCAGCTCCTCGGCCGACCTGGATCCCACTCAGCCCCCAGAGAGCAGTGCCTCCTGCCCCCTAGTGGTTGCAAGGCTGCTTCAGAGGGGACAACCTGACATCTGTGTCCATTTGGACATGAGAACTGCAGATGCAGACTTTCATCCTCGGAGCCTCGTGTAGATGCTGCACGGGAAACGCAGAGGGTTTTATGGaGAGACGAGCGTAACTC
189	TATCTACACGCGTCTCAGGCTAACGCTCCTGGAGGATAAGGACCGTGCCATGTTTATCTCACCCTCCACCTCTCAATAAAGTACAAATTTGTGGAATTGGCGAGGCCAAGAGGCCTCAAATTCTTGTATCTTTCATATCATCCACTAGGGGGCAGCAATCCTCTAAAAATAGCCCCTAAACCAGCCACTTTTTTAGCTAAAAGATGACTAAATTTCATTAAAAGTAGAATAACAAacgcctgtaatcccagcactttggcaggccgaggcgggcGTTTTATGGaGAGACGAGCGTAACTC
190	TATCTACACGCGTCTCAGGCTAACATGAGGCTGATTTCTGAAGAAATGTTTTCATCATAAGAATTGCAAGCAGGCAAGCCTCCGGCTTTTGCTTGTCAATGCACGCGTTTCCAGCCTTTTTAGTTCCTTTATCAGATACTTCCTGCCCCCTAGTGGTGGGAAGCAGCAAAAAGGACAGGCTGACCTAGATACTGTTTCCAGAGCTGACTATTCAGCCGTTAGAGCAATCATTGTTCGAAGCAAGCAAGAGCAGGAAATAAACAAAAACCCTTTCGTTTTATGGaGAGACGAGCGTAACTC
191	TATCTACACGCGTCTCAGGCTAACATCTTTATGGGGCTAGTGTAAGGTGTTGCCTCAGAGGCCTGGGTTCTAGGCCTGGCCAGGCCTATTTTGAGATCCTGGACCAGGTCACGCAGCTTAGAGCTTGGGCTGTGCGATGCTACTGCCCCCTAGTGGTGCTTACTGGTAGTTCCAATTCCTCCCCTACTGCCGGCCCCAAGTGACTACAGCCACACGACAGGTTGTGGAGTTCATAAAATCTTTTCCGAGCCAGCGGGTTGCAGCCAGAGCTGCCGTTTTATGGaGAGACGAGCGTAACTC
192	TATCTACACGCGTCTCAGGCTAACAAATTGGTTTTAAGGTTTATGACAGGGGTAAAATACAATAGAGTTACTCTAATGGTGGAAATATAACAACCAGATATTCAAAATGGAAATTATCTTGTATGACATAAAAATATGCGACCACTAGGGGGCAGAAGAGGATTAGAGGGAAGAAAGTACCTCCCCCAAATTGTTGCCTAATTTTAATGTTCCTGTTGAATACTAAGAATGAAATGAGATCGGAGGGCTTTTTCTCTTTTCTGGGAAAACAGGTGTTTTATGGaGAGACGAGCGTAACTC
193	TATCTACACGCGTCTCAGGCTAACATATAACTTGCTGGGCAGCATTTCTGTGGATACTTTGAGAGAAAAATGCCCTAGTTGAGCACCCCGCACCATGGCCATAAGCATCCACCGGGCTCGAAGTGCATGGCCCGCAGCTGACCACTAGGGGGCAGCCCTCCACGCAGAGGCTCGAGCGACGGAGGCGACGCGGCGGCTACCGGCTCTGCTGAGCCCACCCCAAGATCGGAGGGAAGGGAGCCTGATTCCACGCGGGGCCTCCCCCGTGGCATACGTTTTATGGaGAGACGAGCGTAACTC
194	TATCTACACGCGTCTCAGGCTAACTATGCCACGGGGGAGGCCCCGCGTGGAATCAGGCTCCCTTCCCTCCGATCTTGGGGTGGGCTCAGCAGAGCCGGTAGCCGCCGCGTCGCCTCCGTCGCTCGAGCCTCTGCGTGGAGGGCTGCCCCCTAGTGGTCAGCGGCGGGCCATGCACTTCGAGCCCGGTGGATGCTTATGGCCATGGTGCGGGGTGCTCAACTAGGGCATTTTTCTCTCAAAGTATCCACAGAAATGCTGCCCAGCAAGTTATATTGTTTTATGGaGAGACGAGCGTAACTC
195	TATCTACACGCGTCTCAGGCTAACCTGGCTTATTCGATTTCTGGAAGTCTAGAACTTCTCCCCAGTGTTTCACCTGCCTGCTGAGTCAGGGCTCTCGGCCCGCTGGGGAGCATTTTGCTGCACTTGTCATTAGCCACAAAGCCACTAGGGGGCAGGGAGCCCCCATCCTGCCTCAGATCGGTGCCAAACCAGAACCCGGCAGCCTGCCTTCTGCACGGAAATCAATTCTCTAGGAGCTGATTTGCTGAAAGATCATTTTGCAAAATGGTCAACTGTTTTATGGaGAGACGAGCGTAACTC
196	TATCTACACGCGTCTCAGGCTAACGTTTAAGTTATCAGGAGAAAGCTATTTATTGGGCTTTCCTTGAACCCTAGAGCTTGATGAGATCTCTAATCCCTCTCAGCAGATAAAAGCCGTGAAGGATGAAGTAATGTGTGATATCCACTAGGGGGCAGTAAAAGCTGCAAGTGTTCCCAAGGCAGGCTCTTTAGAATAAGGTTTTAGGAGTCATGATGAGGAAGTAAGAAAAGATCCCTAAGATCCCCAAAGACAACAGATGAGCTCTCACCATGCTGTTTTATGGaGAGACGAGCGTAACTC
197	TATCTACACGCGTCTCAGGCTAACGGTTAACGAGTTCCAGTCTCTGGACCCTGGTGTTCAAGCTCAGAGCCAGCTTTACAGTTTCAGCCTTTAAACTCACATGAGGAACTGCTACAGTTTACTAGGCATCAGCAAGCCGCTCCACTAGGGGGCAGCAGGTGAATTGCACTGAAATTCTCAAATGAAATAATAAACCATCAGGTACAGCAATGCTGGGGACATTGTCTGTTTCTGCCAAAGCCATCAGCCTGTGGCTAGCAGACAGGATTACTGCGTTTTATGGaGAGACGAGCGTAACTC
198	TATCTACACGCGTCTCAGGCTAACTGAGTAGCATCCCAAGCATGTTCTTTGAAGAGGGCAGAACCTTTTTCCTGAGGAGTATGACTTCCATGTCTTCCTCGTCGGATTTGTTCTCTTCTATTTGCTCTTTCTCACATGTTTGCTGCCCCCTAGTGGCCCTTGGAAGCTCTGCCCCAAGTGCAAGGCAGTTTAAACCCTTGGGGGTTAAATGCAGCTGGTGCAGAGTGACCTGGCTGCCCCTGGTACAGGACCGGGCAGCTCTGAACTCCAGGAAGTTTTATGGaGAGACGAGCGTAACTC
199	TATCTACACGCGTCTCAGGCTAACtcttctacggagccggtccctagtgccaaagagattggggaccgccgGCTTAAACAAAGAGGTCTTTTTCTCAAGCAGGTTCCAATCAGCGCTAGGCCGGATTCGCTATGGCTTTTGCCTGCCCCCTAGTGGTCAAGGAAATAGTTGCAGCCAAGTGTTAGGATCCAGTCCTTGAGAATTTGGCTCAAAGCCTGGATGCAAAGGCCATGAGATAACGGTCATCCGGTCTTCCTCGCACAACTCACACAATGTTTTATGGaGAGACGAGCGTAACTC
200	TATCTACACGCGTCTCAGGCTAACTGGCTCCCAGCCTTCACCCTGACACTAGGGCAACTCCAGCCTGCAGAGCCCACTTCCTGGGAGAAAGCATTGGAACGCCCGGGACTCCTTGAACGTCCGTCCGGTCGTGAACTTCAGCCACTAGGGGGCAGCCTCACCCTCCAGCCTCGGGAAGCTGAGCCGGTCCTATGGGGTTTTTTCCCTCTTCTGATCCTGCAGTCTGAGGGCCCAGGATTTGGGAAGCCCCCGCTGGTCCCACTGTCTACGGGTCGTTTTATGGaGAGACGAGCGTAACTC
201	TATCTACACGCGTCTCAGGCTAACCAGGGCTGCACCCAAGAGGAGCCACGGAGCCGGAGCCGGAGCGGAGGCCCCCACCGAGGGCCCCAGGGCCTGGCAGGTTCCGGAAGAGACAGGGCCAGCGGGAGTCATTCCCTGCAGCCACTAGGGGGCAGCCGCCACCCGCTCAGCAGCCCTGGGAGGCGGCACGGGCAGGTGCGCCTTGGGAGGGCTGAGGCAAAGACCCCGGGTAGAAAGGCGGCCCCCAGCTCTGCGAGACCCCTGCCCTCTTGTCGTTTTATGGaGAGACGAGCGTAACTC
202	TATCTACACGCGTCTCAGGCTAACCCGCCGAGCGCCAGGCTGGTGAACTGACCCGCAGCGCACCCCATCTGTGTGGGAAGGTCGGGGCAGGGGACCCAGGGCGGGATGGCGGTGCTGGACCCCGATGAGGCCCCTTCACGGCCACTAGGGGGCAGGAGTGCGGGGCGGGCAGCACGAGGGGGCAGGTGTGACCGTGAGAGAGGGAGGCAGGCGGCGAGGCCAAGGGGTAGGTCACCAGGCGGGGACCTGCAGGGCCAGACGCCGAGCCCTGGATGTTTTATGGaGAGACGAGCGTAACTC
203	TATCTACACGCGTCTCAGGCTAACTAATACAATTTTGATTACTTATTTTTGCTTAGCATTCTACTTAGATAGTTAATCTACCGCACAAAATTTTAAAATTAAAAATGACCCAATTTACGTAACTTTATAAATGTCTTATTGACTGCCCCCTAGTGGTTGTAAAACAAAAGTTAATTATCTTATTAAGAGAAAGATGACGGCCACCTTTTAACCAAAGTTTCGTTTTTATATCGAGATTATTTTGTAACCCTTCTAAGCACATTTTGCTGAAATGGTTTTATGGaGAGACGAGCGTAACTC
204	TATCTACACGCGTCTCAGGCTAACtctagccttagcttgatccacagggataagactctggagcaaaaaaccacagcacagggttttctcctttgaagtaagatgcctgccgtttgtttattagtatccatttggctgtgggctgccccctagtggaggtgagtgggtctgagaagccaagtacagttctcccaagaagggagtgggggcggctgggaactcaaaacagtagtcaacactcagaacagctagacctttgatgcatggaccctgcGTTTTATGGaGAGACGAGCGTAACTC
205	TATCTACACGCGTCTCAGGCTAACCCTGAAATCCATTACCTTGTAACGGTATACACGGATGGCTGAAAGAGATACACAGAGGAGGTGGTGGCCTAATTGCCTGGCACTCCGCGGGCCTACTGAAAACTTTATGTGGCTTTTACTGCCCCCTAGTGGACATTTAGAAACCGCTACTGGGAAAGTCACCCCGTTCAAAATTCCAACACTACTGAGCAGTAAGATACTCTACTAAGACATTAAAATGGTCTTAAAGAAACACCACTACAaatgaaatGTTTTATGGaGAGACGAGCGTAACTC
206	TATCTACACGCGTCTCAGGCTAACAAGCCATTACTAGGGTGCTGCTGGGGGTGGTGAAAAGACCACATCTTTTCCAAGGGACATTTTTCCTGGAAAGCCCCTGGAGCTTAGGGGGCTCTCATCCTGTGAAGCGGGCTCTGGCCACTAGGGGGCAGGGCCATTAACTCAGCCTGGAGGGCGCCGGCAGGGCGGCTGGCATTCTGGAGGGACAGACAGAACAGGCCACCAGGCTCAGGCAGGCGAGGGAGGCAGGGGGACAGAATGGAAGACACCTGTTTTATGGaGAGACGAGCGTAACTC
207	TATCTACACGCGTCTCAGGCTAACTTTCTTCCTTTCTCCTTGTCTGATGCCTTCCACGAGGCTAGGCACACCACATATGTTCAATAAAATTGAGCTGCTTTAAGGCAAGGAGGTAGACGGAAAGTTCAAAGTGCTCAAAGGCCACTAGGGGGCAGGCTTTGGTAGGCAGCTAGAGATTGGACAGTTTTCCATCCTCACAGGATTtagaatagagagcatctgagttagactggaatgccctttggagataatccagttggatcgcctcttggtgGTTTTATGGaGAGACGAGCGTAACTC
208	TATCTACACGCGTCTCAGGCTAACTACAAAAAGACACTCTCTTTTCTACATTTCTAGGGAAAATCCTCTTCCCTTTCCTGAACAAAAAGGCCAAAAATGGCTCAAAACATCACAGATTGAGTGTCAGCTACTCCAGATGAACCACTAGGGGGCAGATGCAGACAGAAACTGACCAACAGGTTACCAGAGAACCCATTCACACTCAGCGACTTGAGATAGACTGCTGATAATTGCTTCCTATATGTCAAGTTGAACTTACATTTATCTTATTTCCGTTTTATGGaGAGACGAGCGTAACTC
209	TATCTACACGCGTCTCAGGCTAACGtgtgcttgtgatcagcccatcatctctaggttctccattcacctttccatccctgccctgccatcaacgatggctccgcctttctcctctgtagggagcatgcagttaagccttgccagcagagggcgctagagggccatcgcaggaggaaggaggcttctGGTTGCAtttgtttttttgtttgtttgtttgtttctttTCtttttttgagacagagtctcactctgtcgcccaggctggagtgcagtgGTTTTATGGaGAGACGAGCGTAACTC
210	TATCTACACGCGTCTCAGGCTAACGGAGTGGGCCTGGAATAAAACCAGAAATCCCCATTCTCAGTCTGCCCCAAGCCCTCCAATTCCGAGGGCGCTGTATGTATAAGCTCGGGCAGGCAAAAGTCGACTGTGAGAACACGCCAGCAGAGGGCGCTGTGGCCCCATCAGTCCCTGCCCACTGAACTCTCCAGAAGGAAAAGCGGCAAGGATGCAAACAAGAAAATCAGACCAGACTGGGAGTCTAGACCCTGCGTCCCACGCGGTCCCACCATGGGTTTTATGGaGAGACGAGCGTAACTC
211	TATCTACACGCGTCTCAGGCTAACAGGCTCCATCTACCCTTCATTCCTGGCTTCAGAATCTGGGGTTTCCCATGGGTAGGAAACCAGGGATCCTTTGCAGGAATTGCCTTCGCCCTCCAAGCCTGCTGTTCTGATACCGTTCAGCAGAGGGCGCTGTGGGCGTGCACTGCCTTCCAGGCCCGGACCAGCTCCTGCCAAAGGCATCTGTGGAAAGAGGAGTGGCAGGGATGAAGGGAGGCTTCAGAAGCTATTCCTGTCCCCTGTCAACAGTCTTGTTTTATGGaGAGACGAGCGTAACTC
212	TATCTACACGCGTCTCAGGCTAACCCCCAGGAGCCTGCCCTATGCCTTGACCTCAACCTACGCCATCCCAGTCCCCAGCGCAATGCACAGGTGGGGACATAGACCTTGACAGACTGGTCAGGGACAGCTCCCTTTAGGCAACAGCAGAGGGCGCTTCCAGGGAGGCCCCTCACCTTCCTCTGCACCCCAAGCAAGGGACAAGAGGTGCTGTAGGCAACATCACCCGAGCCTGGAAGACACTCAGGAGAAGCCCCTCAGGCCCCTGACACCCAGCGTTTTATGGaGAGACGAGCGTAACTC
213	TATCTACACGCGTCTCAGGCTAACGGAGACTTGGGGGACAGCCGGGCCACTTCTGCAGGGACCCCAGGTTGTCAAGGTGTCCTGAAAGCTGGGGAGGACTAGAAGGCAGGGGCCCCGCAGCCGAGGCTGTCTCCAGGGTGCCAGCAGAGGGCGCTGCCTGCTGCTCTGTTTCGGGCCTCTCCGCTCCCTTCCCAGCCCGGCTTCAGACTTATCCTCCTGGAGGGCATCAGACTGGGGTCCCCCAGGGAGTGCAGCGGCTTCCCCTCAGAATGGGGTTTTATGGaGAGACGAGCGTAACTC
214	TATCTACACGCGTCTCAGGCTAACCGTGGAAGGTGCCTGCAGAGACAGCATGAGAACTGCCTGATAGGCATCTCATGAGTCAGAGAACTAGCGGGCCAGGTAGAAGGTTGGCCTGAGTTGAGATTCAGGCAGGGGATcaagcagcgccctctgctgggctgtcccttacttttgcatggatcaccttgcagacttctgttcctccttcagagcccagctaggatgctgactcctccaggaagccttaccttctaggacgttagtcgtgccctgcGTTTTATGGaGAGACGAGCGTAACTC
215	TATCTACACGCGTCTCAGGCTAACGATTTCCTAATTAATTCCTCTGGAATTTAACAGCATTCAAACCATCTGCCATCACGTTGATTGTGGGCCAAAGCCCCAATTTCTCTGAGTCACAAAAATGTACCTCAACAGTGTCGGCAGCAGAGGGCGCTGTGAGCACGGCCCCGTGAAAGGCAAACCCCACGGGGAGGAACTAGGTTGATGTGGATTTTGTCACCGTGGATGCTACTTGGGACGGCCCTTTGATTCTTCCAGAGCATAGAGGGAGGCCGTTTTATGGaGAGACGAGCGTAACTC
216	TATCTACACGCGTCTCAGGCTAACCTCGAATGCCAGGATCTGCCTCAATCTCAGCCCAGCTACCATGCCAGTCCCCCCATTTAGGCTAGAAGCAGAAAGCAAGAATCAACACTGGCACCTGTGGCTTCATCTGCAGCTTCTCAGCGCCCTCTGCTGGGACATTGTGTCAGGCACATCCCTGGAAGCTTCTTGAGGAAGAGAAAACCCACGCCCACCTGAGCACCCAGCCCACCTGCACTTCAGAGACAGACAGGATTGCCCGCAGCTGTGCACCGTTTTATGGaGAGACGAGCGTAACTC
217	TATCTACACGCGTCTCAGGCTAACccaaatgaaaaccaaagggcctgaatgagatgacctctaagggcctttccTTAGAGGTCAGGCTTCAATTCCAGGCCTGTCAGGTTTAACGAGGCAGAGGGTGGAACGGCAGTGAACCAGCAGAGGGCGCTCACAGCATCAGGGAAACAGGCCTTGGTCCATGGAGCCCAACCTGCAAGCATGTCCGGCCTGAGCCAATTATTAAGAGAGTCCAGGTTCAGCTGTGATTTGATGCTGTGGATGGTCCTACGTTTTATGGaGAGACGAGCGTAACTC
218	TATCTACACGCGTCTCAGGCTAACCCTCCCCCCACGGCCAGCAGGTCTTCGCGCAGCGCGGGGCTGGGACAAGCCGAAGGAGAGGCTGTGGACCCCGACTTGGGACGCCGCGAGAGCAGGGCTGATGCGGGGCCTGGGCCGCAGCGCCCTCTGCTGGCTACCCCCAGGGGCGGGCCCGGGCTTCGAGGAGCCTAGAGAAGGGGGACTCGGTGGGTCCATGGCTGCTGGGGGCTTTTTCCAGTCGGTAGCCTGGCCCCCACCTCCCACCGTCCGGGTTTTATGGaGAGACGAGCGTAACTC
219	TATCTACACGCGTCTCAGGCTAACgcccattatcaattcattgtctctccatccccaatccatcgtggccctgctttgagacactggaactggcccctggaaacattcctcctttgccagcaggcacaatctaggccttgtcagcagagggcgctggagggacaccacaATGCCTAGCAGATGTGGGGCATTCCACGGTTCCAAGGTGCTTTTCTTCCTCCTACAGCAAAACTGTCCACAGTGCGCAAGAGATCCGGTGGCTCTTACTCTCTGGGTTTTATGGaGAGACGAGCGTAACTC
220	TATCTACACGCGTCTCAGGCTAACTGCAGAGCCTGGCCGGAGCTGGCCTGGCCAAGAGCAGGGGACAGCGACCGCCTAGGCCAGGGCAGGTGAGCGCGGCGCAGGCCCCGGCCCGGCGTGTCCGCGGTGCGTGCGAGCGGCCAGCAGAGGGCGCTAGAGAGCCAGGAGCGGCCCGCGGAGGAGCCCGCGCCGGCCCCGATGCCCAGCTCCGAGCCGCGCGGACCCACCGAGCCCGCGCTCAGACGCCCCAGCTCCGCCGAGAGGCCGCTCGCGCGTTTTATGGaGAGACGAGCGTAACTC
221	TATCTACACGCGTCTCAGGCTAACTGTCTATGTGGTGAGGGTGTCTTGGAAAGATGAGAGGATTTGACAATTGTGAGCCGGAAAGCTCGCGTGTTGGCGGGAGGCCAGGGTCCCCGCCACTCCAGGCCTGGGCCTGCCCGGCAGCGCCCTCTGCTGGCCGGAGCCGCGACGGCGGGGGCCCCGCCTGAACCGGAGCCCTGAGCCTGGGGCTGGGAGTCCAACCTTCCCAGAGTTTGCAGTTCTTTGGGGACAGGCATACATGCATGGATTGAGCGTTTTATGGaGAGACGAGCGTAACTC
222	TATCTACACGCGTCTCAGGCTAACtggcacacagcgagtgctcagtacatgtctgttTTCTTCCTTTCTGTTCCTTCAGAGCAAATGTCATGCTGAGTTTGGGCGGTTATTTGTTGTTATTGACAAATATCTGTTGCTAGCCAGCAGAGGGCGCTATGAATGCAATTGGTGCAAATTGAAGAGAGGGCTTTCTAGGAAGGAGGAAGTAGTACACTACAATGCGATATCACACTCTGTAGCAAGTCTATTGATATTTAATGCCTCCAGGGACACAGTTTTATGGaGAGACGAGCGTAACTC
223	TATCTACACGCGTCTCAGGCTAACGCAGGAAGGCCTTTGTAAAACTCTCTTAAGGGGCGCCGCAGGACCTCCAAAAGGCAGCCTGCAAGGAGGCGGTGCTCCTGCAGCAGCCAGCACCGGGTGGGAGAAGTGGCCGCCCACCAGCAGAGGGCGCTGCAGGCCCGGCCCCAACCCACGCGGAGGCCACGTGCACAGCTCCACCATCCACACCCAGTTCCCTCCCGGACTGCATTAGAACGATGATTTGCATTTTTCTCATTATTAACATTGTGATGTTTTATGGaGAGACGAGCGTAACTC
224	TATCTACACGCGTCTCAGGCTAACGAACTTAAGATTTCACGAAAGCAAAGCACTGGCTGTTCTTACAGGGCAGCTGGAGACAATGATGGGGAGGCAGGGGATCCAGCACTGAGAACCACAGCTGTTTCCAACAGAAAGAAGCAGCAGAGGGCGCTAGAGAGCATGGCTCACAAGTGGGAGCCACTGCTAGGGAGAGCAAGCTGGTGCCCTGTGTGCTAAAGCCAGTGCTCAGAGGAAACCTCCAAAGCCAAAGGATGCCTGGGTCTCTTTCCCCGTTTTATGGaGAGACGAGCGTAACTC
225	TATCTACACGCGTCTCAGGCTAACGACTGAAAAAAAAAAAGAAAAAGAAAACACCTACTTTCCTCTCCATGGAAACAGCATGCCAGAAAATTTTGTGGACCCTTGAAATGAGCACACATCTCACTTGCAAAAGCACAGCACCAGCGCCCTCTGCTGTTTCCTGGTTTGATTTAGAACTCAGAGAAGCTACAGTACTTTCTAGACTAAAATACCATGTAGAGTTCAGGATAATTATATTCTAGATTAGACATAGGCAAGCACATTTATATTAGTAGTTTTATGGaGAGACGAGCGTAACTC
226	TATCTACACGCGTCTCAGGCTAACTCAGATATCCAACCCTTCCTGCTGCAGCTTCCCTGACCTCCTGCACCGGGAGCCACCGGCTGCAAACAGGCTGCAAACACCGGGGAGCTGCAAGCGAGGGCGGCCAGTCCATCGAGCCAGCAGAGGGCGCTGAAACGCGGCCCAGTGAACTAGGGACGTCCAGGGCCAGCGCTGACCACTGGTGGTGCCCGAGCTCCCAGGGCTCTGATGCCCGGCTGCTCCAGTCCGCAGAGAAAACTAACCGGACACTGTTTTATGGaGAGACGAGCGTAACTC
227	TATCTACACGCGTCTCAGGCTAACagggaagctgccaactgcgttcaccgcactgctggagaggccgcccacactgcaggagtctgcccagccaccgcccagtaccaggagggaaaatccctgcctcctgtcctgtctctccagcgccctctgctgacaaagcttaatgtggtgtcgacaggcaaagaaaatcacaaaggcaccagctcattttttaatacaacagccaatgcagggcagattcggagctgggagacaataaattgataactggGTTTTATGGaGAGACGAGCGTAACTC
228	TATCTACACGCGTCTCAGGCTAACAGATTTGGCGAACGTCACCCTTGTCCCACAGCTTGGATCTTGATCACTCATATCACTCAGAAGAGGGACTTTTCTCTCTTGTTTCCTTTGAGGTGGGCGGCTTTGTTTTTGACATTGTAGCGCCCTCTGCTGCTACTAATTATCGCATCTCCATAAATAGGTCATACTGGAGGTTGATAGAAAATAGATCAGGGAAGGAAAACATTCTTTGTTCACAATTCAAGTCAAAGCTGCTGCTTCTGTCTCCATTGTTTTATGGaGAGACGAGCGTAACTC
229	TATCTACACGCGTCTCAGGCTAACTGTGGAAATCCACTTGCCTTTACCATTCTTTACAATAATTACAGCTAAGTGGTGCCTCCTGTGTGGAATTTGCCATCCCTGACCGGAACAATCTTGCACATCGTTCTTCTTTCTCAAGAGCGCCCTCTGCTGGTCAGTTCTCAGAAGGCGCCACATCATCGCGTCTTTCGTCTGCAGATGCTCTTTGCAGCCAGAAGCCGAAGGTCATTTTGATCTAGAGAAGAAAGCATTTTGGCTATTGTCTCCATGGGTTTTATGGaGAGACGAGCGTAACTC
230	TATCTACACGCGTCTCAGGCTAACTTCCTTTAGGCAAGGTATTAAGAGCCCTATGCAAAGGCAATCTTCAAGTATGCGTTGGCAGAAAAACAACCAGTACAAATTGAGGCATAATGTAAAACCGTTAGGCTGCTTTTCACCCAGCAGAGGGCGCTAAACAGCTGTGCCCAAGCCTCTGATTCAACAAAGCAAACGAGGGCTGGTGAAGCAAGGGAAAGTCAGTTCAGACGCAAAAGCAGCTCTACAATTGTCTCCCTTAATCTCCTAGTCAGTTGTTTTATGGaGAGACGAGCGTAACTC
231	TATCTACACGCGTCTCAGGCTAACCTAGTGTGCATACCACCCGGGCTGGAATGCACCAAATGTCAAGTCAAAGGGGGTAGGACACAGGGAACCCTGCCTGGCGAGAAGGGGAGCTGAGCTAGGGCTGCTCCCGGACTCTGCCAGCAGAGGGCGCTGCAGCGCAccccccctccccccccccccccccGCCACCCGGTGCCTGGCAACGGGCATGGGCCACGGTAGTGCTGGTGGTGCTGGTGGTTTAAGCTCAGGCAGCTCAGTCCTTTCTAAAGTTTTATGGaGAGACGAGCGTAACTC
232	TATCTACACGCGTCTCAGGCTAACGCCCACAGGCGGGGGAATCTGACCATGGTTTAAAGTCCTCAGCCCTCCACCCACAAGACAGAGGATCCACGCTGAATCCACACTGCACGCTTCCCAGATTGAGGGACCCAGACCAGCCAGCGCCCTCTGCTGACATTCTCAGTCTTGTACTCAGGGTCCAGAAGGGGTTGAATAAGGCACACACTGCATTcctattctgttccaggttttgtgcaaagtggggttgtttcctttaatgtgggagaaaaccGTTTTATGGaGAGACGAGCGTAACTC
233	TATCTACACGCGTCTCAGGCTAACTGCCTTTTCCATTTCCCAAGACCGGAATCAATCACAGCGGCTCATCGCATCATGCATCCTCTGCAATGGTTCCTTCCTTTCCAGGGAGGTTGGTCACGGCCAATGCTGTCCTGTGTCCACCAGGTGGCGCTCGCGATCACCGCAAAACACATGGCTACCGTGATGGTTTTTAAATAAGAAatcttacaatggttttagacataaaggactgttgagaatatgatagagagttcgtgtgcgacccgcacccGTTTTATGGaGAGACGAGCGTAACTC
234	TATCTACACGCGTCTCAGGCTAACGCAAATGTGCTTTTCAGATTGGATCTGTCTGTGCTTGTTTTGAGCTATACCCGGTAAGGCTCCCTCCAGAAACAGAATTCTTGTTTAGCTCCTGGGAGTGTGCAGAATCCACAACAGCCACTAGGGGGCAGGAGGCATGTGTCATATATACCGGGCAGTGAGAAAGAGTTAATGCAATTAACTAAGGGGCACTATTTTGTACCCTCAGGCTTGAGAGGCCGCCAAGCTACTCCAGCCTCATACAAGTGGGGTTTTATGGaGAGACGAGCGTAACTC
235	TATCTACACGCGTCTCAGGCTAACTGTTATTATTAGCTGACTTGGAGCTCTGGTTCTGGTCTATTCTCTGCTCAAGATGAAGGAAAAGCTTTGGGCCTGGGACTCAGGCACGGGCGGCCCCTCTTCCCCAAGCTGCCTTGGAGCTCCCCCTGGTGGGCAGGGAGCCTCAGTGAGAGGCTGAAAGGGGTCTGCGGCCCCAGCTGACCCCCGTCTTTCTCTCTAGCCCGATGACATTGGCCAGTCACCCATTGTCTCCATGCCGGACGGAGACAAGGTTTTATGGaGAGACGAGCGTAACTC
236	TATCTACACGCGTCTCAGGCTAACCAAGGGGCAGGCTCTAGTGCTCCCCATGGAGACCCCAGGCCCAGCCGCCTTCCAAGGCTCATGCCCTGTTAAACGGGGACACGCTCCGGCCGCCCGGGATCCCCAAATCTGTAGCAGGAGCGCCCTCTGCTGGCCATCTTGGGTGGCGCCTCTGCGCTGCAGTCCCGAGAGGAGCCCGCGAGGCCGCGGGAGGAATGCAGGGACCCTGGAGACCCATCCTCCACCTGCGCTCTGCAAACTACTCCTTCTCGTTTTATGGaGAGACGAGCGTAACTC
237	TATCTACACGCGTCTCAGGCTAACATCGTGTGATCCTCCTAGGGGTGCTTGGGAATGGGAAGGACCCTATCTGGCACAGACCTTTTCCCGCACATTTTGTCACCTGCTCCCACTCGTGCTGCTGCCCCAGGTCCCCATGTCCAGCAGAGGGCGCTGTGGCCCTAAAATGCAATCCTCAGATGCTCCCCTCTCCCGCGAGGCCTACCGCTAGCGAGGGAGGCCACCCGCCAGAGGCAGCGGGCCTGACTCCAATCAGACCCTTTGTCCCAACCAGGTTTTATGGaGAGACGAGCGTAACTC
238	TATCTACACGCGTCTCAGGCTAACTGAATAACCGCTATGTAATTCTTTCCAAGGATTAATAAACTGAGAGAGGATTTGAACCAACAGAGGTAGGGGAAGATTAGAAGGGGGATGCAAGTGGCCACAGATCTTAGAGGCGGCCAGCAGAGGGCGCTGCTCCAAGGTGAAGGTCGCACCCTGAGAGGCCATCCTTTTTTGTAGGACCAGACTGGGGTGTaaggacagtgcctcatcctcacaacgacagacccgtgttctgggtgtggatttgcctGTTTTATGGaGAGACGAGCGTAACTC
239	TATCTACACGCGTCTCAGGCTAACATCCTAGCTGCCCATGGAGGGACTcccccgaatccggccctgacccagcccctgaccctgaccctgaccccccatcctcacccgcatccccatccccacTGGACGCCCCAAAGATCACAGCGCCCTCTGCTGACACCGGAGTCCCAATGCTGAGAAGGCTGATTGGCCCAGCTCTGTCAAACCCAGTCACGTGATCAGAGCAGGGCCTCCTCTGATTGGCCATCCTGGGGGCACTGTGAGTGGCAGCCTGGTTTTATGGaGAGACGAGCGTAACTC
240	TATCTACACGCGTCTCAGGCTAACTGGGAGTGTGGCCAGCTGGGAGGTAGCAGGACTCTTGAGGAAGTGACGGTCACCTGCATGAACTCAGAGCTAGAGGGCTGTGGCTCTGGGACACACAGGGTGGCCAGGGGGAGGCTGCAGCGCCCTCTGCTGTTGGGGATGAAAGGTGTCTGCCTTGAAGTGAAAGGGTCCCTGTTCAGCTCTAGGCTCCTGTGGGACCCTCAGCAGGGATGTCCTGAAGGCTCCTAACAAGCTGGAAAGCAAGGAAGGTGTTTTATGGaGAGACGAGCGTAACTC
241	TATCTACACGCGTCTCAGGCTAACAGAGTAATGTTCTCAAATGCAAAATATTAGTCTCAATTATGGATTTCCCAGACCTTTTTTTGGCCCATGCTTTGTTTTTGAATACTTCTAGCTTGGTTGAAGTTTACTCAGCTTGCACAGCAGAGGGCGCTGTGTATCCACCATAAATGTAAAAGTGTAGCGATTGTATTGTCAGTGTATTGTCATGTGATTAATTATAACGCTGTTTTCTTGAAACAAGTTTGGGGTGAATGATATTTTACTTATTAGTGTTTTATGGaGAGACGAGCGTAACTC
242	TATCTACACGCGTCTCAGGCTAACctggaggaggaagcatcagcactggggctcagacaacagggaagTAGAGGGCACGTTGGCTGCAATTCGGAGGGAGCGCGGAGCTGTGCCGAGTCTGGAGTTTGGTCCACGGACCAGCAGCGCCCTCTGCTGGAAGCATTTCATAGTGTAGTGACCGGGGTACCGCGCGCATTGAGCCATGTATGTATGTATGCAtttatttatttttgagatggagtttcgctcttgttgcccaggcaggagtgtaatgGTTTTATGGaGAGACGAGCGTAACTC
243	TATCTACACGCGTCTCAGGCTAACGGGAGGGGTAAACGTCACTGCGTGTCTAGTGCAGGGCTGGCCCCTGTCCATCACAAGATCCCGCTAAGAGGagctcgtgagaatcaggaagagccccatcctcattcagtgttcctccagcgccctctgctgacaaggtttaacactgagctagctggcagaggagaaatgtttacagggtccagctccaatatcacaaaaacggcagagaggcatgaagttggagccaccagcctgtaaactgataactGTTTTATGGaGAGACGAGCGTAACTC
244	TATCTACACGCGTCTCAGGCTAACCCCATGGACCACGGTTGGGGAGGGCAGCCTGCCTGCCCCTTAGACTTGACCTGCCTTTATAGCTGGCAGCTCTGCTGGCCTGTCTGTCCCTGGAGGCAGGGAACCCGAGGCCGCCTTCAGCGCCCTCTGCTGCCTCCTTCCTCCCACACCCCCCATGGTTACCTCTGCCACTCCCAGCTCCCTGCGACCCTCCCTAGCTAGAGACCAAAGATGTGGTTCTCCTGGCTCCAGGGCACCCCTCTGCCCCTCCGTTTTATGGaGAGACGAGCGTAACTC
245	TATCTACACGCGTCTCAGGCTAACCAGGGGCGGAGCCGGGTTCACTTCCCCACTGCTTGCCTGTCGGCTTTGTCCTCGGTGCCAAAGGCCCAGTTACCCCATTCTCCTCAGCCTCGCCTGGGCTCCACCTGCCTTGTCAGCCAGCGCCCTCTGCTGGCCGACATTCCAAAGGGCAGCGGTACCCTCTTGAAGGGCTGAGTTGAGCCTGATTTGCAGGCTTTGCCTCCAGTCCCACAGTCTTTGCCAATCACCCTGCCCGGGAAGTGCCTGCGTGGTTTTATGGaGAGACGAGCGTAACTC
246	TATCTACACGCGTCTCAGGCTAACgggaaccccctgcttgcaaccgggcactacaggatccgcttgcccacggtgctctgccagtgcgccccttgctggccactagggcaactgcagggctatcttgcttacagtggtgtccagcgccctctgctggcgtcggagcattgcagggctctcttgctcgcagtgtagtggcggcacgccgcctgctggcagctagggacattgcagagccctcttgctcacagtgtagtggcagcacgcccgcctcGTTTTATGGaGAGACGAGCGTAACTC
247	TATCTACACGCGTCTCAGGCTAACTTATATGAATTAGTATTAATGGATTTAGTAAGTATTAGGACTTAAAAGGAAAAACTAAATTAAGGGGCCATTTTAATTAAAAAGCTAAAGACTGCTGATCAATTCTTGCAGCATTGTGAGCGCCCTCTGCTGGCTCAGTTCAAAGCACCATAATGCACGTACCCTGAGGAGCAGAGGCATTGattatttattgaccacctactaggtgccaggcattcttgcatacacaagcataagttttctgtcatccGTTTTATGGaGAGACGAGCGTAACTC
248	TATCTACACGCGTCTCAGGCTAACattttccggcttcccagagtgtgccctgttctttttgcctccaggcatctgtaccagctgctttcttttggaactctcAGCCTAGACACCCTGGCCTCTGGGATGCCTGCTCTGCCACAGCGCCCTCTGCTGTGCTCTGGGTCTCCGTCCATTTCCCTCCCTGGACTGTGTTGTCAGGAGCGCCTGAGGCATGGCCATCTTGTTTGACGTTGTATTCCCATATTGAGTACAGTGTATGAATCAGCTGGGTGTTTTATGGaGAGACGAGCGTAACTC
249	TATCTACACGCGTCTCAGGCTAACTCAGGGCATCTGGACTGCTCCAGTGAATAAGGGAGAATGCACACTGGCCACCATCAGCTGCTGGGTACAGCCGGGAGAGCTGGTGGACTTGGAACAGGAACAGTCTGCATGGCGTGACAGCGCCCTCTGCTGTCCAGGCTGGGCTGGCATCGATGGTACAGGAGGAGGGTGATCCTCACACCTGGCATGAGCAGAACCTCCACTTCAAGCAGCCAGGGCTCAGGAGCAGGAGGGACCCCGGTAGATGGGAGTTTTATGGaGAGACGAGCGTAACTC
250	TATCTACACGCGTCTCAGGCTAACATGCTTTGCGGATGTGTGGCTGGGGCGGAGCAGTACTAGATATTCTCACACCCTGACTGCTGGCTGACCACCAACCCTGGAAGCACaggagggccccttcctagtgcagtgtccttccagcgccctctgctgagaaagcttaacatgctcactataaaggagaaatgtttaaaggaatgctgaccattaccacagaacatgggttaaagggtgaatttggagctgagaggcaatgcgttgataactggcaGTTTTATGGaGAGACGAGCGTAACTC
251	TATCTACACGCGTCTCAGGCTAACaaagttctgggagtacaggcatgaaccacggtgcctggccAAGGTGATCCTTTTGGGGGTCTCTCACGTTTGGAATTACCTTGGTTGGGGAAGGGGAGGAGCAGCTCCCAGAGTGACCAGCAGAGGGCGCTGGGCCCAACATGGTCAGTTCTGGGAGCTGGACTCTTGGAACTCGGGAAGACTCCCAAGCTGCCTTCTCAAAGTTTTGTCTCTGGCAGCGTCTAGAATGGAGGTGATGTGCACTCTAGGGGTTTTATGGaGAGACGAGCGTAACTC
252	TATCTACACGCGTCTCAGGCTAACGAAGTTGTGCTTGAATTGCTGGGACTCCTGCACCAGCATGTTCTTCTCCTGGCTCCAGAATTTCTGCTCCAGCCTCCGCTGGAGGCTCAGACTCTGCAGCTCAAACTCCCGCCTCAGGAGCGCCCTCTGCTGGTCCTCCTTCAGCTGCCGGGGGACAAGAGCTTGAGCAACCCCAGGGCCCTGTCCTCTCCCCCACCCCTTTCTGGGCCCCTGGACAGGGGCAGGGAGGAAAGTCTGGGTGGTGCCTGTGGTTTTATGGaGAGACGAGCGTAACTC
253	TATCTACACGCGTCTCAGGCTAACGGGTGAGGGACGTGGTTATGATGTATTTGTGTGAGTGGAGCCCAGGAAGGGGCCGGACTCTTGGTGAGCAGTGGCTGTCAGCCCCTGGAAGGCGTGCTCAAGCCGCCTGCGGGAGACCAGCGCCCTCTGCTGGCATCGGAAGCCACCTTCCAACATCAAGCAAGCCGGGGGGGGGGGGGGGCgtgtgtgtgtgtgtgtgtgtgtgtgtgtgtgtgtgtgtgtgtgtAATTGGGGAAGCAATGAGATTTGAGTTTTATGGaGAGACGAGCGTAACTC
254	TATCTACACGCGTCTCAGGCTAACAGAAGAGGAAGGGGAGGGCTGAGTGTTCCCTGCTTCCTCCCTGGGCCCCAGGTTGTGCATTCTGAGAATCAAGTGATGGCCAATCTGTGCCAGGCAGGCGTCTTGTGCAGCAGCAGCCAGCAGAGGGCGCTCCAAGGCCAGGCCTCCCCACCAGCCAGCAGCAGGGGCTCCAGGAGCCAACCTCAGAGGCACTGGTGACTCTCAGGTCCTGGCCggatgtccagcagcatccctggcttccaccaccccaGTTTTATGGaGAGACGAGCGTAACTC
255	TATCTACACGCGTCTCAGGCTAACCCGGTGGTCCACCCCTGCCCCGGCGGTCACGCCTGTCCCCTCCTCCAGCCCCAGCCTCGGGTCGGCTGAGAGATGACGCGTGGCCCGGCCCAGCCGGAGCGTTGGTCCCTAGAGCGCTAGCGCCCTCTGCTGGCCAAGGGCGGGCGTGCAGGCCCGAGCCAGAACGGGGAAGCCGGGCGCCAGGAGAGCGGGGAGGAGCTTCACTCTTCTGGTCGGTGAGATGGGGAAGAGCAATAGCGAATACATAAGCGTTTTATGGaGAGACGAGCGTAACTC
256	TATCTACACGCGTCTCAGGCTAACCCACCCGGTGAAGCTGTGTCCTCCCAAGTTGTGAAAGGGGGATAGTGCGAGAGCCGCACCTGCCGCGGCCCCACCTGTCTGCGCTTGGCCGATGCCAGCACCTGCAGCCTTTCGTACCAGCGCCCTCTGCTGGTCGGACGCCCCACTTCTGGGCGCTCAGGGAGCAGAAGGGGCCTGGcctcacccgacagccccctggctctaggcaagtgagatattattattcccattttaaagaccagataactgaGTTTTATGGaGAGACGAGCGTAACTC
257	TATCTACACGCGTCTCAGGCTAACTTGTGGGGAAGGAACAGGAGGGGGTCACACGGGATCCCCCCCACCCCGCCTGACCCCACCTCAGGCCCTGGAAGTTTCCGAGCCCAGCCTGGTGAGCGGCGGCCGGCGGCGTGCGGCCAGCAGAGGGCGCTCGGGCCAAGGCTGTGAAAGGCCGGCTCCGCGCTCCTCCCCTCCAGGCCGCCCCTGCAGTCGAGACCTGCGGAGGGCGCGGGCGGGGGCTGGCTTGGCCCTAACTCTCCGGGAGCCCGGGGTTTTATGGaGAGACGAGCGTAACTC
258	TATCTACACGCGTCTCAGGCTAACTTTCTTTGGGTAATCTTCAGAGAGGCGACATTTCCCCTTCTAACTTCTGTTACTTTACAGAGGGTTTGAGTTCACTCAGTACTTGTCAGTGCCAGGAGTTGGACAGGGTGTTTGAAGAAGCGCCCTCTGCTGCCGTCTTCTTCTAGTTGCTTTTGTAGAGGCTGTGGCTGGGGCAAATCACACAGCAGCCTCCCTCACCACCGTGCATGGACTAACAAACATGAAACACCACGAGCACCAGGCGGCCTAGGTTTTATGGaGAGACGAGCGTAACTC
259	TATCTACACGCGTCTCAGGCTAACtctttaggcaggttatgaatctgagtttcaagttactcatctctaaaatggttgtctctacctccagggCtgcggtgcacacctccagggccccattcatattgtatttgatgtgaatagcgccctctgctgttgtgcagtgtacaacTGAGGACAATTCCACCACGTGCTAGACCTTCCATCTAATATGAGCCCAGATACTCTCTCCGGGGCTGCTCTTGCTAAATAACAGAGCTTCCATAGTTTCCCCGTTTTATGGaGAGACGAGCGTAACTC
260	TATCTACACGCGTCTCAGGCTAACGAGCTGTCTTTTAGGTCAGTCCAGAAGGACTCAGATTCACACCAAACTTAAGTGGCTGGTGAATGAGGCTCAGATTGTCCTCCCAGTTTCCCACTGCCATCCCCAATCCTGCTCCAAGAGCGCCCTCTGCTGGAATGGAGCAGGAGCCAACATCCTCAGCCATCTTGGAAGTGGGGCCAACTGGAACTCTGAAAGGATGAAAAGTACCTCTGTTTAAATACAAGCTCCAAATAAGACAGATCAAGTCTACGTTTTATGGaGAGACGAGCGTAACTC
261	TATCTACACGCGTCTCAGGCTAACCTAATTGAAAACAAAAACAAAAGCGACTCAGTGTACAAAATGATAACTGTTAGGATATTGGTCACACAACTGAAAACAAGAATAGAAATCACAACCGGCTCTAATACCAGAATCGGCCAGCAGAGGGCGCTCTGAAGGCACCGCTGCGTTCACGCTGTTACTGGTTAGCAGGAGTATTTCCCAGTCCTCCAAGGGGAGGCTCAGCCTTCCTCTTCTCCAATTCACATCCCATCAATTGCCCCATCCCACCGTTTTATGGaGAGACGAGCGTAACTC
262	TATCTACACGCGTCTCAGGCTAACTTTATTTTTCACTTCCCCCAGCCTGAATAATTTTCAAATAAGGACAGCCACCATAAGGGAAAATATAAGAACTAAGAAGTCCTAGCGATCACCTTGACAACGGTATTTTATCCCACTCAGCAGAGGGCGCTATTTCCCCACCCTGCACCCCCACTGCTGAATGAGGCTACAACACATGTGACAGCTGAGTGGAAAGGTTATGACACTGGTTCTTCTGCCCACAGGGTAGATCTGGGGAATTCGTGCATCAGTTTTATGGaGAGACGAGCGTAACTC
263	TATCTACACGCGTCTCAGGCTAACACACAAGTCTTTGGGATGAGAGCGGAGAGGTTGCGGGCCGCGGGGCGGGTCGGTGGGGAGGAGGGTGCGGGGGAAGGGGGAATCGAAGGCGCCATTGGAAACGTTGTAAAATGCTTGGAGCGCCCTCTGCTGGAATATATTGGTAAAACAGCAGTAGTGACGAAGCGCTCTGCCTCCAAGTTGGTAGAAATAGAAACCAAAAAAAGCGAATGAAATGGCTCTTTCTTAAAGTAAGCCTTGACACGAGGTTGTTTTATGGaGAGACGAGCGTAACTC
264	TATCTACACGCGTCTCAGGCTAACattgctagttactgagcactataggaccttggcagtggagaaagccaggtatgctgcaaaagcttatcaatacacagaaatcaggaagcaaaatcctttttttctgtaatgtctcttcagcgccctctgctgataaagcttcagtcccagaaggcaaacgaaaaactgtttaaaaggctcagatccgtttttacagtgcagtcaaaaagggcgaatttggagctgagaggcaataaatcaataactggcaGTTTTATGGaGAGACGAGCGTAACTC
265	TATCTACACGCGTCTCAGGCTAACTTTCGGGCCTAACTGCTCAGCAGGGCAAGTCAAAGTCCCTGTGGCTGGCCCAGAGGGCCTGGTAAGCTGGAGAAGCTGCGAATGGCGAAGCGTAGGTACCAGCTTTCACCATTAGGACAGCGCCCTCTGCTGGCAGTATCCTGAAGGGTCAGTTCACCGGGCTTCTGGTCCCCACAAAGTCTTGAAGTCTGAGGTGCTGATAACGGAACAAATGTGGTGAGCTCATTCTTGCCCTCTGGAGAAATAACGAGTTTTATGGaGAGACGAGCGTAACTC
266	TATCTACACGCGTCTCAGGCTAACCATGTCTAAGATAGGCAGTACAACCAGACAGGTAAGTACAATTTATTTGCTACATTATTTTTTATTTTAGAAAGCAACCAGATGAAGAGCTCGCAGGCTATTGAGGCAGATTAAAGACAGCAGAGGGCGCTCATTATTAGCAAAATCAAGGAAAACATTTGTGTATATATGCAAGGTAGATAATGAGAAATATCAGCACCTTCTATTGCATTAAATTTTTCACTGGGGATTCACAACTAAATGGCAACTAGTTTTATGGaGAGACGAGCGTAACTC
267	TATCTACACGCGTCTCAGGCTAACTTCAGGTTATAAGCCAAGATATGGTGTAGACCCTTTCTCAATTATTTTACTATGTTTTAAGCTGAAATCCACCCAGCATATCACAAACCTTTCCTGCGCTTTAGGACTTTAGATTGACAGCGCCCTCTGCTGTAACTCTGAGTTTGTCACACTATTCTAAACCTCACTAAGAGTCAGCACGGAGACAGACACATCCCTGCTGAAACGGATCTCCAGGTCAGGATCAGCTCCTCAGCTTTTAGGGTTTGAAGTTTTATGGaGAGACGAGCGTAACTC
268	TATCTACACGCGTCTCAGGCTAACTTAACAATTCCCTTTAAAAAGGGATTCTGAAGGTTTTCTTCTCTCACTCTTCTCCATTCTCATAAATATGTTTCTATATGTTTTAAGTCTTAGGCATATCGGACATCACTAGTGCATCAGCGCCCTCTGCTGGTTCAGTAAGAATGGTTTCCCCATATACTGGGCAAAACTGGATTTTTGTGGTGATGAAAGGGAAAAAAACAAATTCAGTACAATTGGAAAGCTGGTGTTGTTTTAAAACTCTTGAAAAGTTTTATGGaGAGACGAGCGTAACTC
269	TATCTACACGCGTCTCAGGCTAACTGAGCCACGGAGGGTGAAGATGGGATGGGATGGATAAATGGGCTGGAGATCAGCAGGCCAAGAAGGGTCTGTAGCCCATCAAAATTGAGAGGGAAATCTGGctcccgcagtgtcctccagcgccctctgctgacaaaactcagcaccgcaccagcgggtgaaggaggaacgtttgcaggacccagagccaggatcacaaacaggcattgaagggtgaatttgtggctataagacaataTTTTAGTCAACAGTTTTATGGaGAGACGAGCGTAACTC
270	TATCTACACGCGTCTCAGGCTAACAAAGAAAGGCATTGGCTAAATAAAAACACTGGTGAGTAAATAGACAACTCAGTTCCCTGCTAAAATAAAATGTTTGTATAGGCAGGACTCCTGCGAGAGCCCCTTTGACTGCCCGTTGAGCGCCCTCTGCTGGCCCGGAGGGAAGGGTGCCACGGAGGGGACGGCGTCAGGGCCCCACCCACGGTTTAGTTTCAGATCAGCGCTTTTCAGTTCCAAGATACAGATTCCGGTTCCAATGAATGCTGGTTGAGTTTTATGGaGAGACGAGCGTAACTC
271	TATCTACACGCGTCTCAGGCTAACGAAAATCTCTCTCATATGTGGCTTTTAGTAACAGGGGAAACAAAGTAAAATGCACCTCAAGCAAGTGTGAGAAGGGCGAGGAAGAAAGCTTTTCAGAAGGTGCATTAGCGCTCACAACAGCGCCCTCTGCTGTCCAAGTGGTGGCTGAAGTGAAGGTGGCTTTCATGCTATCAGAAAAGCCCTTTTCACTAAACAAAATTGATGTTATCTCCTCTTCTAGGCTCTAGAGAGGTCAGAAAAGGAAGAGCAAGTTTTATGGaGAGACGAGCGTAACTC
272	TATCTACACGCGTCTCAGGCTAACtcaaaatgtttgttgaaGCTCTCCAGTGAACTGGGGTTCTAATTATTGAGTGAAGAACTTGACACTAAGTGGCTGTTGCCTGCATTATCCCAACCCATCTCTGCAGAGAGATGGGAGCAGCAGAGGGCGCTGTCACTGCAGGTGTAGGGGCATTTTTCCTCTCCATGACATGCCAGATGGCCCCCCGGGGCCACAGCTCCACCGTAAGAGTCCCCAATTTTGTTTTGTTTTTTTACAGTGAGGGTGTTCTGTTTTATGGaGAGACGAGCGTAACTC
273	TATCTACACGCGTCTCAGGCTAACTATTTAGAGCCTTTGGGATGTGTGAAGTTTGTTAAGCATTGTTCATTTGCATTTTATAAGGTTGAAACCGCCTGTATTTGCGTTCTCATGGCGCTCCTAAAGGAACATGCGATGGGAGAGCGCCCTCTGCTGGCGACTCTCCCTCATAGTGCCTGCTATAGCCAGTGTGAGAGGCGAGGCTTCCCTTTCCAGAGGGTGTGCTCCAGTGGTCAGGCTTTGGGGTCTCACAGGCCTTCCACTGTCATATCACGTTTTATGGaGAGACGAGCGTAACTC
274	TATCTACACGCGTCTCAGGCTAACGGATAAGTAGCGCTCTGCGCTCTGCATCCGACAGAAGTCCCCCTTCCCCTTGGCACTCAGCACTTCGCTCCCCCACCATGAACTCGCCACCTTGCCCAAGGCCTTCTTGCCGATGGTCAGCAGAGGGCGCTTTAAACAAAGCAGACCGGCTCCTCTGGACAAACTTGCCTGTTTCCGGGGCACAGAACAACTTCCCTGAGAATGCCAGCCGCCGTACAGCGGAGGGCTCAGTACCTGTTTTTAATAGTaaGTTTTATGGaGAGACGAGCGTAACTC
275	TATCTACACGCGTCTCAGGCTAACGGTGGGCTCTGGCCGCCAGAGCACGTGGCCCTGGGCTCTGGTGGCCTCAGTGGCTGGTGTGGGGGCGGGAGTGCCAGTGTTGGGGGTGGGAAAGGAGGCGCTGGGTTCACCTGCGGCCAGCAGAGGGCGCTCTGCAGAGGCCACAGCTATGAACTTTGCTTGGGTGATGCCCACAGGACGCCGACGGCTGTCCCATCGACATCAAGGTGATCCCCAACGGCGACGGCACCTTCCGCTGCTCCTACGTGCCGTTTTATGGaGAGACGAGCGTAACTC
276	TATCTACACGCGTCTCAGGCTAACGTCCCGGCAACGCAACACAAATCAAAACAATGACTTTGCCAGTATGCTTAATAGGGAAGGACTCATCCAGTGTTCTCTGGATTGCGGGAAGTGCGGCAAGGCTGAGTGCATGTGGGCTAGCGCCCTCTGCTGGTTAGATTCTTCAACGTCTTTAAATCAAGAATCTTCAAGCCTTGATTAAAAAAAACGATGCTCTAAAGATTCTTTCTCTTTCTGGAATTAGGAATCTATGGGAAGCCTTCTAAAAATTGTTTTATGGaGAGACGAGCGTAACTC
277	TATCTACACGCGTCTCAGGCTAACGAGGGACCCCTCCACCAGTTACCAGATCTCTGGTCGCCCGGTTTCCAGCGGTGCTGCCCTGGGTCCCATCTCCAGGGAAAGGCACTGCTCACGCCAGGCTGCACTTCCGATAACGGCCAGCAGAGGGCGCTAGACGGCACAGATGCGGCGCTGAGGCTGCGCCCCAGACCTGGGGGGTCCAAGGGCAGCTTACCCCCACCTCAACCAGGGCACCAGGACAAGGAGGCTGTCTCTCGGACGGGAGCAGATGGTTTTATGGaGAGACGAGCGTAACTC
278	TATCTACACGCGTCTCAGGCTAACAACAGCTTGACCCGTTGAGATACTCAAGGACAACCCTCCAGGGAAATAGTATGTTTCCTTCCTGGGAACAAGATGCTAGCGCGGTGCACCGGGAGGTATCTGGTGTCAACAATGCCAGAGCGCCCTCTGCTGCCTCAAAGAGGCAGGACACCAGTTACAAAAGCCAGATGGCACAGTGGCAATAAGCGGAGGAAACATTAAGCTCTTAGAAACGTTTAATCTGTGAAATTTAAAAGCTCTCATCATATTCGTTTTATGGaGAGACGAGCGTAACTC
279	TATCTACACGCGTCTCAGGCTAACGGAGGAAGTGAAATACTCGCCTTTCTCCCACACTAGGAAAAGGGGTCACTTTCCTGGCAAATGAGGGAGAGGGCCAACTCCAAACATCGAGATTTGAGAATTACTTCTGGGCGTGTCCAGCAGAGGGCGCTCTGGTATAAGTAGAAAGAACAGCAGAGTCAGCCACTCCTGGGGAAAATCCGGAGGTTTAGGTTGGTTGCCTCGCTAGCTCCAGAACTGGTATACAGGGGCTTGAGACAAGAATGGAAGCGTTTTATGGaGAGACGAGCGTAACTC
280	TATCTACACGCGTCTCAGGCTAACTCTCTCATCTCTCCAGGTGTCTTGTTTCTTTGCTTTAGTCCAGGGGTTTCACTTGCTGAATAAACTGCCTTGAAATGTCCAAGTCATAAACTTAAGAGATCCAAACCTCCTTTTTAGCAGCAGAGGGCGCTCGCATCTGTTCCCTTCATGACTTTGTTTcagagtttctgtaagcatggtcgtctggccacttgcatgggaacaacccggggtgtttatttaaaatgcaggctcctggaccccacccccaGTTTTATGGaGAGACGAGCGTAACTC
281	TATCTACACGCGTCTCAGGCTAACTCTTCCTTGCTTTCCAGCTTGTTAGGAGACTTCAGGACATCCCTGCTGAGGGTCCCACAGGGGCCCAGAGCTGAACAGGGACCCTTTCACTTCAAGGCAGACAACTTTCATTTCCAACAGCAGAGGGCGCTGCAGTTCCCCCGGCCACCCTGTGTGTCCCAGAGCCGCAGCCCTCTAGCCCTGAGTTCATGCAGGTGACTCTCACTTCCCCAAGAGTCCTCCTACCTCCCAGCTGGCCACACTCCCAGCTGTTTTATGGaGAGACGAGCGTAACTC
282	TATCTACACGCGTCTCAGGCTAACGTTTCCTTGTTTTCCAGCTTGTTAGGAGCCTTCAGGACATCCCTGCTGGGGGTCCCAGAGGGGCCCATAGCTGAACAGGGACCCTTTCACTTCAAGGTGGACACCTTTCATTCCCAACAGCAGAGGGCGCTGCAGCCTCCCCCTGGCCACCCTGTGTGTCCCAGAGCCACAGCCCTCTAGCCCTGAGTTCATGCAGGTGACTCTCACTTCCCCAAGAGTCCTCCTACCTCCCAGCTGGCCACACTCCCAGGTTTTATGGaGAGACGAGCGTAACTC
283	TATCTACACGCGTCTCAGGCTAACGTGCATGGCTGGGGTGCAGTGCCACTGGGTGTAACTAGAGGAAGTGCAAAAGCAAGAAAAGGCAGAACGcagcacaggagtaccaagaagagcccccttcttattgcaatgtttctctagcgccctctgctgacaatgcttaacattttgctcactgtaaaagggaaatccaggccactaatatggaaaaggtactcttagagcaaatccacagctatgaggcaataaattgataactggcacaTGCCCCGTTTTATGGaGAGACGAGCGTAACTC
284	TATCTACACGCGTCTCAGGCTAACCAGTCTGGGCCCTCCCCAGGGGTGTCTCAAGAGGCTCACAGAGGAGGGGTGTATGCTAGGTAGGTGCCCGTGCCAGGACCACTCTGGAAGATTCCTGAGGTTGTTGCTGTGATCTGCCAGCAGAGGGCGCTGTATCCCAGCGCAGATGAAGTGGGTAAGAGGGTGGTTTCTTCCCAGTAGGTGGGTGGAGAAGCAGGGCTGTTCTGACTTTTTGAATTCCTTTGCTGCAAAAAAAATCCTCTTCCCGTGGGTTTTATGGaGAGACGAGCGTAACTC
285	TATCTACACGCGTCTCAGGCTAACtgctggttgtcaaattattgcctctccgctccacattcacccttcttgcctgcttggtaaaaatggatctgggccctttaaattttctccctggccagcaggcatgctgggctttgccagtagagggcgctggggagccccagcagcggggaggttccgcttcctgcttgccacgtgctcacagagtaggctgcggcaccacgtgcagccgctctcgtgcaggcgtttgcagtgtgcagctgagttcggcGTTTTATGGaGAGACGAGCGTAACTC
286	TATCTACACGCGTCTCAGGCTAACAGCACCAAAGCAAGAAAGCCTACATTTCTGTAGTGCTATGATCCCTGTCTTAAAATCCTTTTCCACTTTTTGTTTGTCAGTATCTTTCCGTTAGACTTCTTGCATGTACAGGGTTCTCAGCGCCCTCTACTGGTTTTCTGCCTCAGGTTTAAAAAAAAGAAAAAAAAAGGGAATAAAGCAGTCATTCAAATCCTGGGCAATGGCACTCTCCTGACTAAATAGAAAGGAAAAAAAGAAAGACTTATCTATGGTTTTATGGaGAGACGAGCGTAACTC
287	TATCTACACGCGTCTCAGGCTAACATCATTCTAGTACAAGCAGGGGCAAAGATTTTCCAAAAACTCTTTCTTATGTACATCTCAACTGCTCATACGTTTAGCTCAGGGTCTTAACAGTCATGCGTGGTAAGTAAACATACCCAGTAGAGGGCGCTCTCCTCATGGAAAGGAAAGGGTCCTACGGCTCTAGGTGGAGCACTCAATTTGAGGGTTCAAAAATAAAACTACTCCTTAGACTACAGACACTAAAAGCATCATTTCCGTTCAGAAACATGTTTTATGGaGAGACGAGCGTAACTC
288	TATCTACACGCGTCTCAGGCTAACAAGCCTCTTGTAACTTCAACAACCTAGCACTACGTAAGCCTTGTGCATTGCAAGAGCCTGCATTTGCAAGCAGGCTGGAAGGGTgaaggaaaacccctttctcctgcaatgtctctctagcgccctctactgacaaaactaagcatggttcctgcaggcaaagagaaaaatacaataaagatccgttaattttctcagagcagtcagtaaagggtgaattggaacggggaggcaatgattgattttatatGTTTTATGGaGAGACGAGCGTAACTC
289	TATCTACACGCGTCTCAGGCTAACGtataccggttgtcaatgtatggcctcgcacctccaaatccatcctttaatacctgctctgtgggcacagccagaatccccttccgcggctcccctcgcggcagggaggatgctgaacagtagagggcgctggagacacgctgcgggaggCTGTCGCTCGGGTCCGGCTGCGGGCCACAGGCCGCGGATCGCGCTCTGCCAGCGCCCCACGCCCGCAAGCGCGGCCCCTCCGCCACCTCGCGGCCCGGCCGTTTTATGGaGAGACGAGCGTAACTC
290	TATCTACACGCGTCTCAGGCTAACTCGCGGCCAGACTGCGCATTCCAACCGCGGTGCCCCCAGATGTTCCCACCCGCCAGGCCGACTCCCGAGGGGGCCTCCCGAAACTGCAGGAGCccccttcttcttgccatgtctctctagcgccctctactgagaagctttgcatcgtgctcactcgaaaaacgctgaaaggaattctgtggtttaatcacagagcatgttttgaagggtaaattgggagctgagagtcctttgatgcctggcacaGTAGGTTTTATGGaGAGACGAGCGTAACTC
291	TATCTACACGCGTCTCAGGCTAACGtatacccgttgtcaatgtatggcctcgcacctccaaatccatcctttaatacctgctctgcggtcacagccagaatccccttccgcggctcccctcgcggcggggaggatgctgaacagtagagggcgctggagacacgctgcgggaggctggcgctCGGGTCCGGCTGCGGGCCACAGGCCGCGGATCGCGTTCTGCCAGCGCCCCACGCCCGCAAGCGCGGCCCCTCCGCCACCTCGCGGCCCGGCCGTTTTATGGaGAGACGAGCGTAACTC
292	TATCTACACGCGTCTCAGGCTAACCTGGGGCACATAAGCTGGAAACTGCCCATTAGGGTATCAGTGAAACTCATTGGGAGGCTGGTGACTTCTgcagaaaagcaccagaacaaaaaagggcagccccttctagtgtctctctagcgccctctactgacaagatataacattgtgccagccggcaaagaagaaacgttgacagggcacagctccagcatcacaaggcagggaaaagaagggtggatttgcagctgaggggcaatacatggataCGGTTTTATGGaGAGACGAGCGTAACTC
293	TATCTACACGCGTCTCAGGCTAACaaaagaaaaaaaaaaaaaaaagaaAGAAAGAAAGTGCAAAAGCAACAACCTAGTGGAACCCTCCCTGTGACCTACTTCCTCTTTCTGGTGGCTTCCTGCTAAATTCTGCCAGAGTAGCAGCGCCCTCTACTGTCTTAACTACAGGACCCCAATTTCAGCATGCTGTAACTGGGTCCTTGATGCAGACCCCTCACTTTATGCCCTGAAGAGGTAGGGGTAAGTCACTGGGGTAGTGGAATTCTACAATGATGTTTTATGGaGAGACGAGCGTAACTC
294	TATCTACACGCGTCTCAGGCTAACCTGGGGCAGAGCATCCCTGAACAGACCCTGCAGCAGCAGcaaaggaacacgcagcagcagcagcacactgcaccctggaggcagaaagaggagttcccgcctcccaccgtgtcccgccagcgccctctactggcaaaacttaacatcGACCTGTGAAGGAGAAACTCACAGGATGGCAGAGCCGGGGAGCTGAGATGTTAAGAAATCGACCATTCTGCCTCTGCCACTAGCCtcatttaacttatcctcgGTTTTATGGaGAGACGAGCGTAACTC
295	TATCTACACGCGTCTCAGGCTAACGGGGTGGGGGCCTGCTTCAAACAAGGGCTGGAGTCAAGGAGGGAGACAGGTGCATCATAATTCTCATAGGAAAGTCCTCTCTTCCTGTTCCAAGTGCCATGCTGGGAGACCTGGCCAGAGCGCCCTCTACTGGGTTCACCCCATCATGCAAGGATGGTGTGAGAATGAGAAATAAACTCTTCCCCACATGTGCTACCCAGAAGCTGCCACTAGATGGTGGTAAAGCTGCACATTCCAAATTATTATAAGCGTTTTATGGaGAGACGAGCGTAACTC
296	TATCTACACGCGTCTCAGGCTAACGTTCATCATTTTCTCCAACCGCCATGAAATCCGGCGCATCGATCTTCACAAAGGAGACTACAGCGTCCTGGTGCCCGGCCTGCGCAACACCATCGCCCTGGACTTCCACCTCAGCCAGAGCGCCCTCTACTGGACCGACGTGGTGGAGGACAAGATCTACCGCGGGAAGCTGCTGGACAACGGAGGTGACCACCGATTGCTGCCAGGCAGGATGCACACAGGCGGAGCGCTCAGGCGCTAGGGGCCACAGGTTTTATGGaGAGACGAGCGTAACTC
297	TATCTACACGCGTCTCAGGCTAACtgtgccagttatcagtgtattgtctgtcagctccaaattcagccttctattcctcttttgacgtcatggactgcggcgctatttctccttttcagagagcatgatgttaaccttagccagtagagggcgctggagggaccctgcaggaggagggggcttctggttctggtGCACATCCTTTTCCTTCTTGATGCTTGCTGATGCATGGCCCATCAGCAGTGGCATGAGGGTGGGAGCAGGGTTTGGGGGTGTTTTATGGaGAGACGAGCGTAACTC
298	TATCTACACGCGTCTCAGGCTAACCAGGTCTTCTGCATGCCCCTACCAAGGGAGCTGCTGGTTGGCAAGGAGACAGCTCATTGTTTTCTAAGAACAGAGCTggaaccagaagagaagccccttccttgtgcagtgtccctctagcgccctctactgacaaggtctaacattgtgcccgctaacgaaagaaattaggtccagctccagttatcataatgtagggcagaaaagggcatatgtggggttcagagacagtaaattggaacaggcataGGTTTTATGGaGAGACGAGCGTAACTC
299	TATCTACACGCGTCTCAGGCTAACCAGAACTTGCTGCAAAGCTACTTATGCAAGGCGGGGGAAGCCGTCCTGGGAGGCTGTGCAGGTGAGCAGCCAATAAACAAGTGAAaagaaacccccctccctccttgtttgtctctccagcgccctctactgacagtgcacagcaccgtgccagcaggagagagggaaaagttccagaatccccaagtagggcagtgaaagatgggcttgggtcagaggcagtagatggatagcaggcaGTTGCTTTCCAGTTTTATGGaGAGACGAGCGTAACTC
300	TATCTACACGCGTCTCAGGCTAACAACCAAAGATAAAGGCTAGCCACAAGACAGCAGAGCTGGGCTCTAGAGAAGCCACAAGCTGCAGGAGCCTGCTGAGAGAACAGTgagggaaaatcccttccttctgctatgtctctgtagcgccctctactgacaacgcttaccactgtgccagctggcaaaagaaaactatttaatgggcccatctccatttttgcagagctggtagtgaaggataaatttggaactgagagtcagtaaattgataactGTTTTATGGaGAGACGAGCGTAACTC
301	TATCTACACGCGTCTCAGGCTAACTACCACTGGATGTCCCTCATGCTCCCCTGGCAACCATGAAATAAGAGCAAGAAATCCGTAGAagtgcacgaaaacaagaaaagagaagcaagcacctttttacctacagtgcatctccagcgccctctactgacaaagtttagtattgtgctcatagcaaaggagaaattcttacagggtccagctcagttatcaccggcaggcaaggaagggtagatttgaagctgagagagaatagattgatagctggGTTTTATGGaGAGACGAGCGTAACTC
302	TATCTACACGCGTCTCAGGCTAACAATTACTTTAGGGGTTTCATGACACGGTTCTCTCCCTCCCACTCCTTTTCATCCTTAGGGTCTTAGCTTGCTCCCCGAGGCCTCCCCACCCAGTAGTTCTCAGTCCCCGTGTGCCCACAGCGCCCTCTACTGCCCCTTCCCAAACACGCAGCATGGGTGTGTTTGCCCAGCGCCTCTCTGCACACCCAGACTTCAAGCTGCAAGATGGCAAGCACTGCCTCCTCCACTGCTAAGTACCTGGCAAAGCAATGTTTTATGGaGAGACGAGCGTAACTC
303	TATCTACACGCGTCTCAGGCTAACAGTTTTCTAGACTGACCTCTGACCTCTGTTTCGGAGGGCCCGGCTAGGGCTGGCCTGGGACTGCAGAGGATTTTGTTTTATTTCCTGTGGACTAAATTATGATAGGATTTTAGGCACCAGTAGAGGGCGCTGAGACACAGGTGGGCGAGCAGAAGACAGGCTGTTCGAGGGGAAGTAAACCTAATCGCGTTCCCTTTAAACTTTGTAATGACTCACCACGGAGTCAACTGAGGAAGTAAAACTTAATAGGGTTTTATGGaGAGACGAGCGTAACTC
304	TATCTACACGCGTCTCAGGCTAACAAAtgccatttattgatttatggcctctcaacttcacccctttttcttgctctgtgaaaatggatctgggcctcttgaatatttttcctttgcagctggtacaatgttaagcttttccagtagagggcgctggagaaacattgcagaaggcagagagttttgcttcctgctttcCAGTGGTTTCTGGGAAGGCTCTTCCAGAGTGTGTCCTCTCTGGTGACCTTCTTTTATGATGTGTGgtggccagcagGTTTTATGGaGAGACGAGCGTAACTC
305	TATCTACACGCGTCTCAGGCTAACGTTAGAGGACACAGGACACGGACACGGACGAGGACGGATGGACACCGCCCGCCCCCCCCCCAAGAAAAGGGCCAACTTAGGCAAAGTTtttccacctgccacttcacaatgaccctccagcgccctctactggcagagactagcatcaagccagctggcaaaccagaggcgtcctttaaggtcctgttttgcagagcaaaaagactgcttggagctcagaggcaaataattccgtaacttgcacaGGGATGTTTTATGGaGAGACGAGCGTAACTC
306	TATCTACACGCGTCTCAGGCTAACCCTGCCTCCCTCACGCTCTCCTTGCCCTACTCTCCAGGACAGCCTGTGCCAGTACTTCGCCCAACTCAGGCACATGCCCCCTGGCTGCTCCTGCAGGCCAAGGACCGGCATGCGCTGCAGCGCCCTCTACTGGGCACCTGGCCCTCGCTGGTTTTCTGATCCTAACCAGCTTCTCCTCTTAGAATTTCCTGCTGATCCATCCCAGAATGAATGGGAGTTCAATCTGTACTGAATTATCTTTCATCTAGCAGTTTTATGGaGAGACGAGCGTAACTC
307	TATCTACACGCGTCTCAGGCTAACgtcagtctccatgtactgcctctcagcaatgcccacatccttctgaacatgctctgtgataagccacggaattgttctcagtatttctctccttcaaagtgcgaggcgaagctttcccagtagagggcgctggagggacacgcaggagaacaaggcCGTCTGTTACTTCCAGCCGGACATAGGTGTGAGGACCACAGTGGCTCTGATATCTCAGCCTGGTGACATCCTGGCCTCAGCCCTCTCGACAGGGGTTTTATGGaGAGACGAGCGTAACTC
308	TATCTACACGCGTCTCAGGCTAACaatacagcctgaagatccaggaggacttcttggaggaggtggcggctgggctgcagataactttgttaggcagagagaggaagggattcctagcagaggaacagctgggctaaggcccagtagagggCGCTTTGATTCACCAAGAGGGTTACAAGGGATGAGGGTCTCCTTGAGAGAGGCATGGGGAAGGGGATTTGTGGGGCAGGGGCCTGGAGCTTGGCTGTGGCTTTCTTCAGGTAATTTTTGTCACGTTTTATGGaGAGACGAGCGTAACTC
309	TATCTACACGCGTCTCAGGCTAACAGTCACTGAGGATTCCTGATGCATGCCATAGGTAGCCACAGGTAGTTCGGTTACTGCAGCAAAAAGAGAGAAAGTGCAAGAAAACTAGAGAACACTCATTGtcctgcagtgtctctccagcgccctctactgacaaagtttatcatggtgacatccaaagaaggagatgtgttccctggagccagctccaGCAAATATGGTTGGTAAAGGATAGTCGtactcggcaaggaaaagcaacaagttactgataGTTTTATGGaGAGACGAGCGTAACTC
310	TATCTACACGCGTCTCAGGCTAACACAGTATTGAGCACTCATGGCCACGTGCCAGGCAGTGGAAATTAAACAGTGAGCGAAAATCCAGGCAGGAAAGACACAACCTAGTAGACAATCAATAGAATCAGTGCCTCTCTAGGCCAGTAGAGGGCGCTAGGAGCGGGGAAGACATGCTTGAAAATAGGATCTCGATGGAGAgcctgagttgaggacagggaaatcttcccggagcacataacctttacccaagactggcagaaagagtaggaattggGTTTTATGGaGAGACGAGCGTAACTC
311	TATCTACACGCGTCTCAGGCTAACATTCATCCATTTTTGTGACTAGGTAAGTTTTGTTTTAAAAATCTACAAATATAAAAAATATCTACTGCCTTTTGTTGAAGAGTAACGCCATGGGTGTATGTGGATGAGCCAGTGTCACAGCGCCCTCTACTGAATTTAAGGAAGAAATACTTTTGGCCGGAATAATGTTTTACTGATGTTTACTTGGTTTTTACATACGCTGAGTAAAGTTAAAAAACAAGCGAAAACCCTACCTCTTAACTAAAAATAAGTTTTATGGaGAGACGAGCGTAACTC
312	TATCTACACGCGTCTCAGGCTAACAGCGCCACCTACAGGAGAAtgtatcagtgagggttcgatcaggaaaacagagtcactatgaatgctgtgaatgaaggcgtcttacctgattgcgaagatgttgggtaagtgaaggcccagtagagggcgctggaggatcagagaaagagcaccaaccagccttcctgaagcactgagatgggggataagtcagttttcagggaaatcagagaagctaggtataCATCTGAGGACTCCAAAGGCAGGAGGCGTTTTATGGaGAGACGAGCGTAACTC
313	TATCTACACGCGTCTCAGGCTAACTATTTGCTCCAAACCATCTAAGTTTTATTCTATATGTAATGTAATAAGTTAATACGACACGTAAAATGCCACATCCCTGACTAACCTCCCCTGTGCCTGAGTTCTCAAAGTGCTCTGTAGCGCCCTCTACTGTCTGGGCTGTGTACCAACTCAGACACTTTGAGGAGCTGGCCATAGCTGGGATTTCCTTTTTATATATTTTGTATAGGTCATAGGGGCAGGCAACCCATAATTTAGGAACAGATCTGGGGTTTTATGGaGAGACGAGCGTAACTC
314	TATCTACACGCGTCTCAGGCTAACGGGAGGAGCATTACTGGATGTCCCTGCCATATGTTGCTTACAGCCAGGAGcagaagcaagaagcaaatggaaacacgcccgaccaggaagaagccctttcctcctgcagggtccctccagcgccctctactgaaaaagtctgacatcccactcactgcaaaggagaaaagtctacaggattcaactccactattgcagagtagataatgaaggacggatttagagctgagaggcaataaattaataacaaGTTTTATGGaGAGACGAGCGTAACTC
315	TATCTACACGCGTCTCAGGCTAACCTGGAAGTGAGCGCCACTGGGTGTCCTGAATGCCAGTCCAGCGCTGCAGAAGCAAGAATGCTGGAATAAAAacaccggaaccaggaagagacatcccatcctcccgcagtgtccctctagcgccctctactgacaatgcctagcatcatgcctgctggcaagaggaatgcttcttcagtgtcaggcgataaaagaatggatttggagctgagaggtaataaattgataactgacacaGTCCTTTTGTCAAGTTTTATGGaGAGACGAGCGTAACTC
316	TATCTACACGCGTCTCAGGCTAACaatataaaataaaataaaatataaaataaaataaaataatagaaaagtaaaatcctgctaggaggggcacagtggatgaattcgaaagaggaaacacttctccttacagtgtccctccagcgccctctactgataaagtttagcatcgtgccagctgcaaaggagagatgctggtagagactggctccagaacagtgggtttccagctgaacaggcaaccaggagtggatttggagctgagagacaacaaGTTTTATGGaGAGACGAGCGTAACTC
317	TATCTACACGCGTCTCAGGCTAACCTTCCTGCTCTTACTGATCAGAAAAGGCTTTCTAAGCTAGAGTGTGAGAGTTACATGTTAACAATAAGTGAACCCCACTGAGGGGTTTCAGCCACTGAGAGACTGACCCAGAAGCAGCAGTAGAGGGCGCTCGGCCCCTCATTTCATAATAGTGGAGCCTGCACCAAACGTCTTTCATTTGAGGAGCTAAAAATGAATTGCACGTATTAATTAAGTCTTGCCGAGGCCTTGTTAGTGATCCGGTGCTAAGGTTTTATGGaGAGACGAGCGTAACTC
318	TATCTACACGCGTCTCAGGCTAACTTTCCCTTTTCAGGTTTGTAACTGGAGTGTCATAAACATCAGACTTGATGATCTTTGGTCCACATTTCAGATGTCTCTATCTTCAGGTGAGCCCCAAATGATTCTTACAAAGGGTAGCAGCGCCCTCTACTGGTTGGCTTTGCAGGCTAAGCTTTTACAAGGTGGAAGTCTGAGTATGAATCCCTTTGATGCTGAAATCCCTTGTAGTTAAGAAGGGAAATGAGGTTTTGAATGCGACGTTCTTCATTTCGTTTTATGGaGAGACGAGCGTAACTC
319	TATCTACACGCGTCTCAGGCTAACgcagaagccgggtgccttgcaggagcaggtgtagagaaacctcatgggcagcaggagcctcccaagaggagtgcaccagacagtgaagagaaacccctttctcctcccgtgtctcttcagcgccctctactgacaaagcttgacatgcagctgcaggcaaagggcaactaattacaaggctcagctcaattctaggaggtcaggcaatgagggacgtattaggagctgagatacaataagttgacaactgGTTTTATGGaGAGACGAGCGTAACTC
320	TATCTACACGCGTCTCAGGCTAACTGACCATTCATTGTTTTTTTGACATACGCAGCCTTCCCTCGGACATTTCCCTGTCTCTTAAACCCAGTTTTGCCGCTTTGTCCTGTCTTGGATTCCGCACGCTGCACAAAAAATGGCCAGTAGAGGGCGCTGCTGGCTTACTTTTTAGAAAACTGCTCACAGCCTGATTTCAGCACTTTCAAAAACATGGAAATTATCTTAATTCAGTCAAAGCAATCAGAACGAGAAAACTGTCTTAAATTCATCAAAGGTTTTATGGaGAGACGAGCGTAACTC
321	TATCTACACGCGTCTCAGGCTAACgccctggagaacctgtgagccaaaggcgctgggggccagcgaaaccacgcgcccctgccaaccccgctgagactccaccgagccggaggcaaaactctttctcctgcaatgtttctcgagcgccctctactggcaaaacttcggtgccaacggcaaattcttgaaaaggttcagatttattttcgcaaagcagtcaaataaggtgaattcagaggtgagaggcaataaatcaataactggtataGAGTCCGTTTTATGGaGAGACGAGCGTAACTC
322	TATCTACACGCGTCTCAGGCTAACgccaggtgctagaggagctgtcagtgttgcaagagctggacactggagaagcagccatgctcccagtgaacacactggaaccaggaagcaaactgtatgtcttctgcagtgtctcttcagcgccctctactgaaaaagtttaataacatgacaaatagtaaaaaaatactttggggcccagctagatttttgctcaacaaacgatgaagggtaaatatggagctgagaggcaataaactgacagccgcacGTTTTATGGaGAGACGAGCGTAACTC
323	TATCTACACGCGTCTCAGGCTAACAATAGCAAGTCTGCATCTTGCTACTCTTTTCTCAGGTAGCCTTAACCATAAACCTGAGAACCACGTCCAGTGCGGTCTTTGTGTGGCGTGGATCGGGCCTCTGGGAGCGCGGTGACGCAGCGCCCTCTACTGCCCAGCCGTGGCGGTGGCGGGGAATGCGGTTCTGAGCCGGAGCTAGTGGCAGGCTCTTTCGCCGCAGAGCCCTGGCCCAGGCCAGCCAGGAGGACCTAGGAAGCGGTGGGTCACAGATGTTTTATGGaGAGACGAGCGTAACTC
324	TATCTACACGCGTCTCAGGCTAACTCACCAAGCCTGGGTGGGGAATTAGGGCCTGAGGTCTAGGGAACAGGTGAGCTGTTCCTTCCAGCTCACATGTTCAAATTTCCTCCAGCCCCAGCTCTGAGCAGCGAGCAGGGCTTTGAGCGCCCTCTACTGGCAGGAAGCTCTGGCGCTGGAAGCATGTTTAGAGAGGGTCTGAGGCTCGGTTCCTAGAAACCTGGAGGACCTGGGCCTGGTGTCCTCTGTGGTGATGGAGACAGAGCTGGCGGGAGCCGTTTTATGGaGAGACGAGCGTAACTC
325	TATCTACACGCGTCTCAGGCTAACCACAGCTCATTTTCTTTGCAGGGACTAAAATATTTTTTAATAATCCCGTGAATGGATTTGAATATAAAGCGGCTTCCTCCGTGAATTTTTCCCCATGGTTTGTTAGCTATCAATAGCCAGTAGAGGGCGCTGTGACCTTTGGCTAGAATGCCCTTTAGCTGTAGTTTGATTCCTGTAGCATTAAGCTGGCTTTTATTTTTATTTTCTCCGAAAGAAGTTCTGATTTTTAGTTTTTTAATCAAAAGATTGAGTTTTATGGaGAGACGAGCGTAACTC
326	TATCTACACGCGTCTCAGGCTAACtgtgatacctgggttcattcattcattaggggctgcagcatgctgaAAGAAAACAGAAGCCTGTGGAGTGAGCCAAGATCaaccaggaaataaaccctttcccttgcgatgtctctccagcgccctctactgacaaacctgctttagtgccagtttgtagaggtaaactatttaaagggtctgaattattttcatggggggcaaaactcatgaatttggagctgagaggcaatatatcaataacagacacGTTTTATGGaGAGACGAGCGTAACTC
327	TATCTACACGCGTCTCAGGCTAACTTAGCACTTCACAAATGAGTATTTCCCCCTTTTTGGTGATTTGTTCCTAATTCAATTCCCGGTGCATCAAAACTTGGATAACAGAGAGAAATAGTGCCCTCTAGTGGTAATCCGAGCTTCTAACTGACAAGAAGGCAAAAGAAggccgggcagggtggctgacacctgtaatcccagcactttgggaggtcgaggcgggaggatcaagaggtcagaggatcaagaGTTTTATGGaGAGACGAGCGTAACTC
328	TATCTACACGCGTCTCAGGCTAACGAAGTTTGAATCTGAGCAGAGGCATTCCCCCAGCATGAACCTGGACACTTGACTGTCCGCCCGCCTGGAGAACCAGTCCTTGGTGAAGAAAGAGTGCCCTCTAGTGGGCATTGGCTGGAGCTGCTCCGGACCCACGTCACTCAGCCAAGGACAAAACAACCCGCCACACGGCCCTCCCGCCAAGGATGATCTTGACTATGCCTTTGGGTTTGGTTTGTTTTTCTCGTTTTATGGaGAGACGAGCGTAACTC
329	TATCTACACGCGTCTCAGGCTAACTTCTGTTGTGTTTCTAAAAGACACACTATTCTGAAAGGCGCTAAAAATTTTTTGTGTAACTATCTTCTTTTAAGGAAAGTACTACATAATGTCCACTAGAGGGCACCCTTGTAATCCATAACTGATTTAAAACAAACatttaattataatcaaatttaatattttggaaattaatattatttCAACAGAGAAACAAAAGAGAAAAATAACTTTCTGTCACATTAAGTTTTATGGaGAGACGAGCGTAACTC
330	TATCTACACGCGTCTCAGGCTAACTATCATCTCTCATTTTTTGGCTCTCAGTGCACTATTAAGAGCGTCTTGATAGAAGTGAAATATTTTGTGCCACTTTATGTTGAAACTTTGTTAGTGCCCTCTAGTGGTATTTAAAATCCCTTATTTTTAGTGGCACACTAGAGCATTATGGTCACAACCCAGGACGCATGCATTATAAACCTATTCGTAGTTCTCAGTGATTCAGACACACTGAAGCATTGCATTGTTTTATGGaGAGACGAGCGTAACTC
331	TATCTACACGCGTCTCAGGCTAACTACTGATTGCACCAAATAAATTCTAATTTTCCAAAAGTTTGATTTGTCTTTTTATTGTGGAAAGCCTTAGTTGACTTTAATAGATTTATTACAGTGCCCTCTAGTGGAAGAATGAGCATATTGTGTCATCCTGCCGCTGCTTAGTAATCAACAAACCTCTACATTTCACACATTTTTAATGAATCAAACCTCTATGCTTCTTGCAGTGAAATTTTCAGTTTTCAAGTTTTATGGaGAGACGAGCGTAACTC
332	TATCTACACGCGTCTCAGGCTAACGTGACTTTAAACAAATAAAGGACTTCTGATTGCAAAGTCCATCTCCTCAACCATCCCGGGTGAGCTTTCCTAAAATAGCAAATTGTTCCTTACCACTAGAGGGCACCAGTATCCCAGGCTTGCTCCCTACTCCCACATGAAGAGGACAAAATTTCTAGATTGTGTTTCTCTCAGGAAAACTAGTCTCCATGACAATTCGTTGCCCTCCTTTCCCAAGGTGTTCCTGTTTTATGGaGAGACGAGCGTAACTC
333	TATCTACACGCGTCTCAGGCTAACCCGGCAGGACGGGGGCAGCCGGAGAGGTGCAATGCGGGCTCCCCCTCCCCACCCTGCAGCGGGGCCCTGCAGAAGGTACCGGGCGGAACACGCGTGCCCTCTAGTGGTCACAGAGTCAAACGTCAAGTTCCATCCTGCGGAGCGAGcatgggatccggagccacagctggagctgagatcagaaaccgtagatctagccccattgttttaccggtgaggaaaggcGTTTTATGGaGAGACGAGCGTAACTC
334	TATCTACACGCGTCTCAGGCTAACTAGGCTATTGGAAATATGCCACCAGTTCTGTTTTCCACTACTAGATGGAAAATGGTGAAATGCACATGGTTCTTACTTCTGCTGAAGGAGATAGTGCCCTCTAGTGGAAATTAAAACAAAAAGACCCTCCTTGCTGGCGTCAATTGCTAGAGCTGTGCTCCTcactaaccactacacgtggctatttaaaattttaatttcctatgttttaaattaaaatttctgGTTTTATGGaGAGACGAGCGTAACTC
335	TATCTACACGCGTCTCAGGCTAACTTTTACAAGCGACAGAAATTGGCCTACAAAGGGCCTTTCCTACTTGCATCCCCAAAACCAACCCGCCAAGCTATGGGCATTCATGGCTCTCTTGTGCCCTCTAGTGGGCAAAGGTGGTCCATGTTTTTTCCTTGAGTGACAGCCAGAGTCTCTCATGCACTTGTCGGCCTTCTTATTACATCATGAATTTTGATAAGCCCATTAGCCAGCCAGGCAGCCAGGAGGGTTTTATGGaGAGACGAGCGTAACTC
336	TATCTACACGCGTCTCAGGCTAACGCTGAGCACGCTGCCAAACAGAAGGTAGGCGCTTCCAGGGGCGCTGGGCTGGGTGAGAGCCAGGGACCCTGGCCTGCCGTTTTCAGTGGCATGGTGCCCTCTAGTGGTGAGAGTGAGGGTGGCCTCTGCTTGCTGCTCTGTGCTTCCTTAGATTTGGAAGTCTTAGAAATCCTCCAGTGGGCTGCCCTCTTTAAGGACGATGAGGGGGAGGAACTCAGCCAAGTCGTTTTATGGaGAGACGAGCGTAACTC
337	TATCTACACGCGTCTCAGGCTAACTCCCCTTCGTCCGCAGAGTACAGCTTAAGCAGCAAAATGAGGAAAACGACATTCTCTCTCTGTTCTGTTTACAAGTCAAAAGCTTTGATTTACCACTAGAGGGCACTCATTACCCTGTTATCTTTCTGAGGCCTTTAGCTCAGCAGGGCTCCCATTCAAACGGAATCTCTGCATTTACTAACATTTGTGAATTATTTAGGAATAATTAGAAACACCCCATAATTCGTTTTATGGaGAGACGAGCGTAACTC
338	TATCTACACGCGTCTCAGGCTAACGGGGCTCCCAAGCTGGAAGCTCCCGCTGCCTTAGCTGCTTCCTTCTGGAAATCAATCTACTTCCCCTTCCAAAACATCTGAAGGAGGGGGACAGTGCCCTCTAGTGGGAACGCATGGGCAGCTGCAGCTTCCTCAGCCCAAGCCTCAGCCCCACTCCACCCAAGTCTGGAAGTCCTCTCTGAAGCACTTCCTGGGGAATGCAAAGGAGGAGGCCCCTGCCCTCTGGTTTTATGGaGAGACGAGCGTAACTC
339	TATCTACACGCGTCTCAGGCTAACCACTATTTAGTTATTTGGATGCTGAATCATAATGTACCGAAAGAAAAAAAGAGGCAGCTTTCTCTGACTTACTGCATAAATTTATGCATCTACCACTAGAGGGCACAAATAAGGCTGTTTTCTGGGAAAAGGTTTTGAAAATGACAAAATTCCATATTTTGGAACGGTGACTGAGTTAAGATATGTAGATATGCATGTTTTCTTTAAATCTGAGAAGAAAAATCAGTTTTATGGaGAGACGAGCGTAACTC
340	TATCTACACGCGTCTCAGGCTAACCCATTTGCATGGTGTGGCAGTTCTAGGATTAACCCGCGTACCCCATCCTTCCTGGGCTTTTCTAGAAATGTCACAAAGCAAGAGTGATCCCTCCACTAGAGGGCACAGTGGGAGCAAGCAGAGCACTGGGAGAAAGCTTCAGGAGGGACAGCCCTAACCTAGTCTAAAAGCCAAAAGGGCACCAAGGTTCCCAGCCCCTGAAAAGAGACCTTCCGGGGTTGCAGAGTTTTATGGaGAGACGAGCGTAACTC
341	TATCTACACGCGTCTCAGGCTAACCTTTATTGGAAAAACAGGAGCTTCTGTGGAAAATCTATAGTGGTGACGTAGGCTGCAAATTGCAGCTTCGCTGGCTGTTACTGACTGAAAGACCACTAGAGGGCACTCAAAACACGTGCTCCGGTGATGTGCTTTGTAAGTCATAAAATGGTTGTATTCCCTATCAAGTCCTAATCACAAGAAAATAAGAAAAGTGTTTCTAACTAAAATTGCTTTAACATTTGAGTTTTATGGaGAGACGAGCGTAACTC
342	TATCTACACGCGTCTCAGGCTAACCTTGTTATTACTGATAGGAAATGTCACTGTGTTGACAAATTCATTTTGTGCCCTTAATTTGGAAGCCTCTGTAAAGTAACTGGGAAAATCTGAGTGCCCTCTAGTGGTGAGTGACCCAAATCTATGATCCCTGTGACCTAGAAGGGACTATAGATCCCTTTGTAGGTTTTAGCATGCTGAATAAAAATATACCGTGATATACAGACCACGTTGTATATTATGGTGGTTTTATGGaGAGACGAGCGTAACTC
343	TATCTACACGCGTCTCAGGCTAACGTCACTTTGGGCATGCGGCACAGCGGCTGTCCGAGGGGGTGTGTTTAGGGCTGGACACCTTCCGGTCCAGCACAGGCCATGAGGAGCAGGCGAGTGCCCTCTAGTGGCCTCTCCCGGCACGGGTTGCATAGAGCCCCACTTCCCAAAGACAGCTCGCCTAGGAGCACAGGGACAATCCCAGTCTCCTTCCTACAGGGTCTGGAAGCGTTGTGCAACTAACCCTCAGTTTTATGGaGAGACGAGCGTAACTC
344	TATCTACACGCGTCTCAGGCTAACCAGATTTTGCCTACCCCAGAAAAGACGTCTGAAAAACTTCGAAAAACCCAGAAAGTTTTATCGCCTAAACTTTGCCTCAGATGTAGCCCTTTTGTGCCCTCTAGTGGAAATTACGGTAACTGCAGTCATACTTTTCCGAGGAACCGGTAGTCGCAGATTTAAAAAGATTAGTGAGACATAAGTTGCGTTTCAACCCAAAAAAGGAGCTTGGACCGTCTATACTATGTTTTATGGaGAGACGAGCGTAACTC
345	TATCTACACGCGTCTCAGGCTAACCCCTGGGAATTCCCTGGAGGAGAGGAAGGAACCAGATGCCTGAAATGAGCTTGCCCCAGGCCGGGAAGCTGTGCGCGGCCCTGCGAGCACCTGGTGCCCTCTAGTGGCCACAGGCGGCCCTGCAGGGCCACATTTTCTGGGGAGGGCGCAGAGACCCCACTCACTCTTCAATTGAACTTGCTAACAGGTTTAAACTGCAGGATCTGCCTTTGACAACAAGATAAGGTTTTATGGaGAGACGAGCGTAACTC
346	TATCTACACGCGTCTCAGGCTAACtcctcaggCCAGTTTTGAAGGAGCTTTGAGTTCCATCCCTACTGCTGGAAGGGGACTGAATCCTGGACAAACCCTAGAAAGAGCTGAGGTGGCCACTAGAGGGCACTGGCGATGAAGCTCTGTGGCCTCCAGGCCTTGTGCAGGCTGCAAGGGACCCGAGGCCGCCTGTGTTCTGGGCTGCCTAAGGATCTCAGCAGCCTGCTCTCttcttttgccgcttggcccGTTTTATGGaGAGACGAGCGTAACTC
347	TATCTACACGCGTCTCAGGCTAACAAGGAGTGACTGCAAAGAGAGGGACAAACTGGCTATTAACCAAGGCCTGCAGAGAGCACTGAAGGTCTAGAGAAAAACTTACTCCAAGTACTCCACTAGAGGGCACTATTAACAACAACTAAGTCCTATGTTTTATACCACAGATGCCAAAAAATTTTAATTGAGCCGTTTGGTATATGGTGAAAAAAAATACTCCAAGTAACCAGTTTTGAAGCTAAGGAAGCAGTTTTATGGaGAGACGAGCGTAACTC
348	TATCTACACGCGTCTCAGGCTAACATCAGATTATTTACACCATCTCACTTTCAGAGGAGAAAAAGGGATTCTCCAGGCTGAGTTCACGTCACAGCCTATGGGACACAGTTCAGTTGCCACTAGAGGGCACTACTATGCCATTGCCTTTGACAGCAACACTAGAACAAGTCTTTGGCACCACTCACTGCTGCTGCTGTGTTCAGGAACTTGGAGAACACTCCTATGGTCTTCCATGTAAATGACTTACCCGTTTTATGGaGAGACGAGCGTAACTC
349	TATCTACACGCGTCTCAGGCTAACGGGGGAAGGGGTGGGAATAGATGTCTCCTTGTCAACATTGGTACCCACCCTATAGACACTGATGATAATTACCCAAGTACAAATGTAGCAAAGGTGCCCTCTAGTGGCTGCCTGCTGGAATTGCATTTTGAGTCTTGCAAATCATTttattcactggggagataatttttgagtatagtgtgtatgaagcactctgctgtatgtacaagcacatgatctttgcccGTTTTATGGaGAGACGAGCGTAACTC
350	TATCTACACGCGTCTCAGGCTAACGTCCCAGCTGGGGGGCACTGGGCCCCTCCCCTATTAACTCTTCAGATGCTGCTGTCTGGCTCCCGTCGGGAGCGCGGGAGTGCTCCGAGTGTCCACTAGAGGGCACCAGGCACCAAGCACCGCCCAGGTGTCTGCCCGGCAAGCCTGGGGCCAGCCCCAGCCGCTGCCGCCCCCACGTGGCAAATCTGGGGCTCTGCTCTCCTTCCTTCCTCCCCTGGAGAGGCTGTTTTATGGaGAGACGAGCGTAACTC
351	TATCTACACGCGTCTCAGGCTAACTGGGTTTGGGCTCTGCTATGCGAAGCCGGCTTTGGGTGTCCTTGCATTGCTGGGCCCTTGGGGGCAGGTTCTTGCACCTCTGTTGGCGGATGCGTGCCCTCTAGTGGCAATTTATGGCAGCCAATTCTGTCCTTAACACTGGGGGAGTTGTACATCCCATTCAGAATATGAAAGCTATGCGTTTATCTCCCCAAACCCACACTTCTGAAAATGCACACACAGTTTGTTTTATGGaGAGACGAGCGTAACTC
352	TATCTACACGCGTCTCAGGCTAACACCTTTCCCCAGTTGTCCCCTGTTCCTGTAGCATCCTAATGTGTCAGGCACGTTAGGGACAGGTTCCTCTAGCCGTAACGTCACCGCTCTGACCACTAGAGGGCACTCTGTATACCCGTCAGCTCCTGGAGCCATTCATTCTATGCTGGGCAGACAGGCTGTGAGAGGACATGGGGGACGGTGGAAAGGATCCAAAGACGAAGTCTGTGTTTATCCTTGTTGGTTGTTTTATGGaGAGACGAGCGTAACTC
353	TATCTACACGCGTCTCAGGCTAACCCAAACTCTGCTATGTGTTACCTCATATAATGCTAATTTCAACATTTTAAAGGCAAAGGGTATGGACAACATTGATGCAAACTTGCACTCCTAGTGCCCTCTAGTGGATATAGTTGGTTTCAGTTATCACTTGGTAGGTTTTAGTGAAACTTTCCATAAAAAGGAATGCTCTGTCACTATACTCTCTCCTCTCTCCTTTCTCTTCCTCTATTTTTTGGTCTTGTCGTTTTATGGaGAGACGAGCGTAACTC
354	TATCTACACGCGTCTCAGGCTAACCATTAACAGTCCTGCTCTGAGTGTGGCCCCAGTGTTGAGGACTGCTGGAGTGGAGGCCTCGCCAGGATCGGTGGCTGTATGGTGGTGTGCTCCCACTAGAGGGCACCAGCGCACCACTCTGCAGGCTCCAGCCTGGTGCTTGCTGTGGGAAGTCCCCTGGTCCCAGCGCCAGCAGCCAAAGGCGTCTTCACCGGCCATGCCTCCTGGTCAGCGCTGCACATGCACGTTTTATGGaGAGACGAGCGTAACTC
355	TATCTACACGCGTCTCAGGCTAACTGCCAGTTCATGGTGTCAGAATTTCAGCCAGTAATGACTGCCTGTAGAAACAGAAGCGTTATTAATAGTAAGAGCTGTTATGCTTTTTTATTCCACTAGAGGGCACCTTTCTCCTTCTGGAAACCTGATGTAGACATAAAGCATTATGACTCTGGCCCCAACTCACTTCACTTCCCTTTAGCATCCTCAGCCCCAGGATTCCTGTTAGACCACTAATAACTTCACGTTTTATGGaGAGACGAGCGTAACTC
356	TATCTACACGCGTCTCAGGCTAACTTAGTTCCCTCCATCTGAACTCACACTTAGTCCAAGGCCAGCCCTGATCTCTCAACTCTCTTGGCCCCTTTTTGCTCCTTAGCAGGAGGGAACCACTAGAGGGCACCCTCACCATTCCTGGAGCTCATGCCCTCCCTTTCAATTTTGAGACAAATATGGCTGCTTTTACTGTCACAACTCCAGCCCTCCGCATTCTTTAGCTTTACTCAGGCAGCAGCACCTGGAGTTTTATGGaGAGACGAGCGTAACTC
357	TATCTACACGCGTCTCAGGCTAACATATGCTTGTGGCAAGCGCTGATGCTTCAGTCCCATCTAGGTGAAGATTCCTGTGGGGAGTCAATGCTTCCTCTCATCTCTGAATTCAGCTGTGTGCCCTCTAGTGGCACCTTGGACTTTGGACCAGTCAAGTCTTTTATCATTCAGAAGATCAATGACTTTTGTGCTTTCCTGTTAACGCTGTTCTGACAGCCTTCTGCCAGCTAGCCTGGGTGTCCCATCACAGTTTTATGGaGAGACGAGCGTAACTC
358	TATCTACACGCGTCTCAGGCTAACaacaaacaaacaaacaaacaaacaaaAACTGTCTTTTTCTGCAGCAAAGCCCCAGGAATTGGCGGTGTAAAGGGCTTGTGAGCTGGGAATCATGTGCCCTCTAGTGGTCATCTCTAGGAAGTCCCAACCAGATGGTCATTTCCACAGAAAACAGCAGGAGGAACCGCTACAGAGTATGGGAGACAAGAAGAGAATGCCTCCTAACACCTACATAATAAGCTGTAAGTTTTATGGaGAGACGAGCGTAACTC
359	TATCTACACGCGTCTCAGGCTAACTGCTGTTGAACAAGCACTCCACACCTCAGGCATAAGCCAGGGTAGTGGCTTTGGCCCAGAGTCCCACTTGGGATAGCCAAGCACGAGGCGCGGGTGCCCTCTAGTGGTGCCAGTCAGCCCTGGTGGAGGATGTGCGGACCACATCTGCCCACCCTAGACCTGGCTCGTGCCCTGCACCTCCCCCCAGTGCAGCCATCTCTGTTTCAGATCTGTGCCTTCCTCTACGTTTTATGGaGAGACGAGCGTAACTC
360	TATCTACACGCGTCTCAGGCTAACgaaggccatctcttatcatgacagacaagcagaagagagagagagagagatcccagtcccataatccctgtttatattggcattaatgtattccactagagggcaccacacccatgacctaaacacaccccaataggccccacctggcaataccgttacactgagaattaacttcacaacagattgattctagaggacacagtcaaaccataacaGTTTCATAAGGTTTTATGGaGAGACGAGCGTAACTC
361	TATCTACACGCGTCTCAGGCTAACCCCTTATAAAGAGGTAAAGGGGCTTCCTTCAAATCCCCTGCACCCGCGCCCCCTCCCTCAAAGATAATCCTGGGAAATATTTAGCGATCTCCAGTGCCCTCTAGTGGCAGATACTTGTCATGCCAGGCACCAAAAGATGGTTAATAATTTTTATTGTTTAAAAACATCACACAAGCCCATGCAGGTTCATACAGTAACAATCTCAAGCTTTCCTGCATTTCCTTTGTTTTATGGaGAGACGAGCGTAACTC
362	TATCTACACGCGTCTCAGGCTAACGGTGGCAAACCCTGTCTCCAGGCAGAGCAGGGCCCGAAAGAGTTTGCTCCAGGAAGCGCCTGAAGCCACCAGGGCCTTCCCAGGCATTCTTTGGTGCCCTCTAGTGGTCTGCAAAGGCAGCTGGAGTGCCTCAAAGCCGGAGCCTCTTGGCAGAAGCAGAGAGCTCAGCCACCGGCTCCCACCTGCACACTGTCCTATTCCTTTAATTAAAATATATGCTTTATGGTTTTATGGaGAGACGAGCGTAACTC
363	TATCTACACGCGTCTCAGGCTAACCGCCGGAGCCTTTAAAGCTAAGCCAACCATCAACAAATACGGTGGCCAACAGCTTGGTCGACTCTTTCGAATATGTCTCCACCCACTCTCTTCCACTAGAGGGCACACTTTTGGGGTGGAAGCACGGAGACTCTGCCCATCCCTGGAATTCCCTCCTGGGTGGGACAGCTGTGCACATTTGACAACGGGATGGACCCATAAGTGAAACCCCCAAGGTGCCTATGGGTTTTATGGaGAGACGAGCGTAACTC
364	TATCTACACGCGTCTCAGGCTAACCCTGTCTTTTTTTCATCAGAAAAATTCTATGAATAGATAAGTGTGTCTCTAAATTAAAGTGTTATTTTACAGTCAGATATTAAAATGGTTTGAGTGCCCTCTAGTGGAAACTCCTCTTTGAGCTCTTAAAATGTCTTTTAAAAGCCAGGGTGCTTGAAGGGAGCCCCAAGTGTGGCTATTTTGGGAGACTAAGCAGCTAAACATGGTGGTGTGAGTTACCACGTTGTTTTATGGaGAGACGAGCGTAACTC
365	TATCTACACGCGTCTCAGGCTAACaagaaaaaataaaaGCACATTTCTCTTATTCTTTGACATTCTCTTGTAATATACATTTCAGTTACATGAAATTGAAAGACAACCAAATGCAATGTGCCCTCTAGTGGTTAAAGAAAATAATTTACAATCCACCTCTCCTGAGCCAAATACACAGATCAAATGTAATTTTTCAAAGCCTACATTCAGTTATGTGGATAACTTAATTGGTTATTTCAGTGTGGCTTTGTTTTATGGaGAGACGAGCGTAACTC
366	TATCTACACGCGTCTCAGGCTAACGGTATTATTGAAATGTTAATGAGAAAATGTATCGTACTTTTGACATTTTTTTTTCATAATACTATCCCAAACAGATTAAAAAACACAATAGTCCACTAGAGGGCACCTTTCTTCAACATCACGGTCTGTTCTCTTCCCCAGTACTCTATTAACCTGGTTTTAATCAGCCACTATCGCCTCGGAGCATTGAAAAGCTTTTTTATTGTCAGAGATTCCATGTACTGCGTTTTATGGaGAGACGAGCGTAACTC
367	TATCTACACGCGTCTCAGGCTAACAGTAATAGTAAGACATCTTTATGCCCCCAGAGTCCCAACTCCTGACCCCACTTCATGTGAGAGAATTGCTTTGACTCCAGGTGTTTGTATATCCACTAGAGGGCACTGTTTTGTCAGAGGCTGTTCTAAACTTTTCTTCAATATCAGGATAGACACCTTAACTTCATGGGCCACTCTCAGCTTCAAGTTCTTAATATTTCTGTTAATGAATAATTCTTTGAGTTTGTTTTATGGaGAGACGAGCGTAACTC
368	TATCTACACGCGTCTCAGGCTAACtcttaccatgagatgttgtaggaaatgttcaagcaactCAGAGGATGTCAAGGGATGTAAGAGCTTGAGAAAGGACAGCAACCAAAGCATGACCACTAGAGGGCACCCCACCTCCTACTACAGCTGCTTCCTTTCCTTGCTATTGAGGCAGCCTCAGCAAAGATACCAGATACTCACTGCCCACGCGGCTTTCCTCCTCCCCTTGCTCTGGTCATGGCAGCCTACGTTTTATGGaGAGACGAGCGTAACTC
369	TATCTACACGCGTCTCAGGCTAACGAATATCATGATGGAATTTCAAATGGCTTATTTTTTACTATTGAGAACTAACAGGCAATAGAACTGGAAGTCAGAAATGAACACAAGTGGCATGTGCCCTCTAGTGGACAGAAGACAGTAaaaacaaacaaaaaacaaaaccaaaccaaacaaaactaaaacaaaacaaaacaaaacTAcagtttgccctccgtaactgtgagttcctcatctggggattcaactGTTTTATGGaGAGACGAGCGTAACTC
370	TATCTACACGCGTCTCAGGCTAACATTTTTGACACTATAACTTGCACTGTATTTTGTTTTTAATACTTAAATGTGGTTCGTGAAAACTATTTTTATGTTTATGCTTCTGAGCTTCTGGTGCCCTCTAGTGGCAATAATTTACTGTTAAAACCTTACGTTTTGAAAATGATATAGTTTAATTCTAAATTCAACGTTTCACTGGGAGAAAATTAAATTGTAAATGATGGGAAGAAAGTGCTAATTTGGATCGTTTTATGGaGAGACGAGCGTAACTC
371	TATCTACACGCGTCTCAGGCTAACTTAAAGTAAGTCAAAACCTGGAGGGTTCTCAATGAGGAAATCAGAGGTCAGATTCAGCACCTCACACAAGGTGTGAGGAAGCAGAGCCATATAGTGCCCTCTAGTGGCGTATCTGCACAATGGAAGGAAAAAATGTGAGCCCTGAAAATGCAACAGAAAAAAATATACGTCAGATTACATATTTCTTTTTCAGGCATTCCCTAATCTTCTTTAATTTTTTCAAAAGTTTTATGGaGAGACGAGCGTAACTC
372	TATCTACACGCGTCTCAGGCTAACCCACCAGGGGCTCCCTGGCTGCCTCCCCCTGTCCCATAAGGTGAGCCCATGAGAGACCCCAGCTGTCAGCACAACTGAACCTCCGCCATCAGGGTGCCCTCTAGTGGTTGGGTGTGCTCTAGGCTGGCAGGGTCCCCGCCCTTGCTGTCTGCTGATGGCTGAGGGGGACATGTCTCATGGGAGGCCCAGCTTCCAGGACACAACTGGTGGCTCCTGGGGTCACCAGTTTTATGGaGAGACGAGCGTAACTC
373	TATCTACACGCGTCTCAGGCTAACCAGCCAGAGCGGCGAGGTGTCCCGCCAAGAAACGGCCAAATCCAGTTTCCTCCCCAGCCAGCCTCTCCTTAGAAGCGGCAGAACCGCTTCAACCACTAGAGGGCACCAGCCAACCCTCGATGGATCCAAATGTGCCCACGTCGTGAGGGAGCCTCAGCACCGGGTCGCGGCTCCCAGCTCCACCGTCATAGAACACGAATAGCTTTTGTCTTTTCTCAAAATGAGGTTTTATGGaGAGACGAGCGTAACTC
374	TATCTACACGCGTCTCAGGCTAACctaagaagcGTGGCCCTAGACAAACGGCTTGGGGATTACCTGAGTACTTTGCCGTTTAAATTTAGTCCTAACTATTGCTATTCAAAGAGTGACCACTAGAGGGCACAAGAGTCAAGTGATTAGTTGTTTGATTTGCCAACCAGGAGCTTGGAAAGAGAAAAATAAAATGTCACAAACAGGGCTGGGAGTTACCTCCAAGAGTCAAATCTTCCTCTACACCCCCGAGTTTTATGGaGAGACGAGCGTAACTC
375	TATCTACACGCGTCTCAGGCTAACATAGTACATACATATGATTATAAATCATACTACAATCATATTAATTTAAACTCTACTCATCAATCATTATCAACTTAACAAATTAGCACTCTTGTGCCCTCTAGTGGATGAATGAATACAAAATTCTGTTTATTTTCCTCAGAAAGGTAAAAACTGAACCTGACTATACACGTGTATATTCAGAAATATGTTTAGAAGACAGATATAGTAACAGTTAACCAGTTAGTTTTATGGaGAGACGAGCGTAACTC
376	TATCTACACGCGTCTCAGGCTAACTCACTGCCTCCTGCCTCAGTTTAACAATTGGTTTTGTCCTTCCCTTTGAAAATGAACTGCACTACCTTTCCTCCCAAGCTAATGTAACCATGCCACTAGAGGGCACCTCCTGCCTTCTCAGTCAGTCGCAGCTTCCTCTAATTTGGAAATGATCTTTCAGCTGAGATGGGTGGTACGTTGGGGTTCGATGTCTTTAGGATTCCTCAGCTTGATGGATGTGGTAAGGTTTTATGGaGAGACGAGCGTAACTC
377	TATCTACACGCGTCTCAGGCTAACTTTCATACCAACTTACTCCAAAAGAGCTGAAGAGCAACGAAGGAAACCCAAAAAAACCTTGCCAGACCACAATCTTCAAAATAAATGCTCACAGTGCCCTCTAGTGGATACTTTTTGTCATTAGCTTTGAGATAGCCTGCTTGATTTTACTGAAGTCCAATCTGAGTAACTAGATTTAGTGTCCCAGCAGCAGGGGAGAGACTCTTGTTACCCAGTAAATGGACAGTTTTATGGaGAGACGAGCGTAACTC
378	TATCTACACGCGTCTCAGGCTAACAAGCCCATAACACAAACATTCACTCTCAAAGCCTGGTTGGAAGGAGCCCTTTCCCACCTGGAAGAACGGGACGGGTGGGTCAGTGTGGCGCTGGTGCCCTCTAGTGGTCACGTGGAAACCACCGGCACATCCCTGTGTGAATCTTCCATTTCTGCTTCCCTTCAAATATCACTAAGGGCCATGACGGCCCCTTTCTATTGGTAGGAAATGGATTTGATCTGTGCCGTTTTATGGaGAGACGAGCGTAACTC
379	TATCTACACGCGTCTCAGGCTAACCTTCTTACTGTTACTAACAGTTTAAGATTCAACAGTCAAGCTCTGTACCAAAAAAGACAAGGTCCAGGGGATTTATTCTGTAATCTGTTTATAGTGCCCTCTAGTGGCAGCTCTGCAGAGATCTAACGCAGAACTCACTTTTTTTGTGTTGAATATTAACTTTGTATCTATTTTTCAATGTATTAACATAAATTGGATTTTGTTTTTGTTACTAAGCAATATGAGGTTTTATGGaGAGACGAGCGTAACTC
380	TATCTACACGCGTCTCAGGCTAACACCAAAAATTTACTAACGTGTGGACACAGGGACAGATACAGAGGATTGCAAACTCCAGTTTCTGAAAAACTCGATTCCAAAGCAAGGGAAAAGGTGCCCTCTAGTGGTAAACACAGCACACTACACCACAGCATCCTTATTCCAGACCGGAAGCCTGGCTATTTGAATCCTATTTTCTGTTTCTTCCAGAAACCCTGAGGTCCAGACAGGATGTGACACATGAAGGTTTTATGGaGAGACGAGCGTAACTC
381	TATCTACACGCGTCTCAGGCTAACCTACTTTGGAAAATGACTGTAATTTTCTATAATTTCCAACATCTAAAAACAAACCTATaaaccataatgagataaaccataactactcacacccactagagggcactaacaaaaaagatgggcaataacaagtgttggcgaggatgcagagaaactggatccttgatacactgctggtgggaatttgaaatggtatagccactttggaaacagtctagtagctccGTTTTATGGaGAGACGAGCGTAACTC
382	TATCTACACGCGTCTCAGGCTAACTATTAGTCACATTTCTTGGTATTCAATATTCCTGTGAGTAGTGTTTATTAAAAGCTCATCTTTCTTGCTTGGCATATCCGTACAGTTTCCTCCCACTAGAGGGCACTAGGATATTGTTTGTTTTTAGTGGTCTGTTTATGATGAACTTAGCATTAATTTTCATATGTTTTCTTATTTGTCCTGCATTATAATAGGAATTAAATTGTCATGCTGATGTCACTTTGTGTTTTATGGaGAGACGAGCGTAACTC
383	TATCTACACGCGTCTCAGGCTAACatctaactgaacatccacagctgttacgggttgcagggattattagcacctggacatctttaaggaaccattcagccctccacTCCGATGTTCCACTAGAGGGCACTAACATATTCCTGTAATATAAACATTAAAATTCAGATAATGGTGGGAGGGAAAGTTTGATAAAATTGAATACTGTATTATCAATTTTAAAAACTTGATATATAAATATGTCTCATTGGGGTTTTATGGaGAGACGAGCGTAACTC
384	TATCTACACGCGTCTCAGGCTAACTTAGAAATGTGTCTTCAGTTGACCTCTACTCACTATTATTTTTAATTAGTTTTCTTAACAGCCTTAATAGTGTTTAGAGCATTTTATGAAACAGTGCCCTCTAGTGGCTAAGGATACACTTTTAAATTGCAATAACAGGTGCTATTTTTAGCTAGCTGGAGAATTGATGGCGAGGCTGGCATTTAAAGAGATGTATTATCTTGTGGCAGATGTGTATATTGTACAGTTTTATGGaGAGACGAGCGTAACTC
385	TATCTACACGCGTCTCAGGCTAACTGATGCTGTAGGTGCTCTGCCTGCATCCTCTCACCCAGTGttcaagtgtcaacccttgtgtttcttctccgctagatggtgtttttgtctggccactagagggcactctgcccaagtgacacgcagccttgggaggtgccaggaaattaacacccctcagaagcagcacttgaccaatgccagtgggaactgctggagagtcccggctccctcgccccttgggccGTTTTATGGaGAGACGAGCGTAACTC
386	TATCTACACGCGTCTCAGGCTAACgtatttttattgtcccaattttataattgagaaaactaggtctcagcgaagaaacataaggaacattttccaggacaggagggcagtgaagcagtgccCTCTAGTGGTTGACAGCTCAGTGACAAGAGGGCTCCTTTAACATCAGGGCCTTCTCTCCCTTCAGGAAAGGCTCACAGCCAGAGCCCTGTGCACCTGCTCTTTCCCGCAGACGCCTCTCACCCACTTGTTTTATGGaGAGACGAGCGTAACTC
387	TATCTACACGCGTCTCAGGCTAACATGCACCTGAGCATGCAACCTGCAGGGGCAGGTGGGCTACCCACCCCCCAACCCCCAGTGCTTCCTTGTCATTGTCGTGCACCAAAGCAGCACCACTAGAGGGCACCAAAGAGCCACATGAAGGGTCCAGCCTGGTGGTGGTGGATTACCCTCTGCTGGGGACACAGAACTACCAACTACTATAGATCGGTGGGGCCGGAAACGGTGAAGCTGTCAGCAGCATCTGTTTTATGGaGAGACGAGCGTAACTC
388	TATCTACACGCGTCTCAGGCTAACTTACTGCCTTCTTATTTGAATTAAATATAGGTCAGCTCATGTGTGTAAAATTACGAAAACCCTACAAATATATGAGGTATAATTTCATTTGTCCACTAGAGGGCACTATTGTAATCTCATGAACATGACAGAAATGTGTCAAAGTATTTTTTTAATGTACATAAAAGGGAAATACAGTGTTAAAAGCAAATTGCATTTTTAATTGCCACCAACCTCTAAATACATGTTTTATGGaGAGACGAGCGTAACTC
389	TATCTACACGCGTCTCAGGCTAACGGCCATATACACATACTATATAAGTATCAGCATATTATTTTTTAGAATTGCTAAGCTCACATAGCACATTTGTTAAGAAATGATAGACCAATGGTGCCCTCTAGTGGTGTTTTGTAACTACTACCAAAGGTTAGCTAAAAAAGTGTACTTACATGAAAAAGGCATGGCTTCCTAACTCTAAACCACCAGGGACACATTTGCTAACTGAACCTGTAAAACGTCAGAGTTTTATGGaGAGACGAGCGTAACTC
390	TATCTACACGCGTCTCAGGCTAACCTTCAGGCACACACTGGGACCCCAGTGATGAGAGATGGGACGGGCACTGTGTGTGTGAGGCGCATGAATGAGGTCAGCAGAGGTGCCAGCTGCCACTAGAGGGCACCGTCTTCAGCAGTGGAGCTCGTGACAAGCCCACAGCCCGGCCAGCCTCATTCAGCAGAACAGGCTTGGTGTGGACCCAGTTTCAGGAAAGACGGGCACTTGCTGACAGGGACGCTTAACGTTTTATGGaGAGACGAGCGTAACTC
391	TATCTACACGCGTCTCAGGCTAACAGTCCTCTCCTTCCTGCCTCTTCCTTGAGTTCCCATTCCAGGGGGCCGCCGTCCAATAGCTCCTCTCACCTAACTGGCAACAGAGTCCTCACAGTGCCCTCTAGTGGCACCTAGAGCTACTTCATTAGCCCTTGGAGGGAACTTAATTCTGAGGCATCTGGAGCAAATTTACCCAGCAGGGCTGAATAACATTAATTGTCGAGTTTGCTTTACTTTGTAAGCCTCGTTTTATGGaGAGACGAGCGTAACTC
392	TATCTACACGCGTCTCAGGCTAACtacctgctaagagatgtggaaacaattcctTACAGCTCTAAAACTGAGACTAAACAATCCATTACCATTTAATTGTCTGAGACCCACTGATACCACTAGAGGGCACTCATACACTGGCATATGCTGGGGAGGTTTCCCCAGTGTCAGGTAACTTACAGGTTCTTTCCCATCCATGGCTTCCATCCATAGCCTTCTGTTAGCTTCTGAAAGGGCCTGCAGAGTGATGTTTTATGGaGAGACGAGCGTAACTC
393	TATCTACACGCGTCTCAGGCTAACAGATCTAACTATAGCAGGCTGAACAGTTTCATAGTCTGCATGGAGGCAATTTGTAAACCACCGAGCACTCGCCCCTGTTAGCTTCAGGAGGGCCAGCAGAGGGCGCCCAAGGCAAGCTTCCTCACAGGTAAGACGGATATGGGCATTCTGTTGTCAAGAAAATCCAATAGAATGGCTCCGACATTGAATTTTTAAATGTTAAAATTAAACGTGAGCACAGTgtccGTTTTATGGaGAGACGAGCGTAACTC
394	TATCTACACGCGTCTCAGGCTAACctctaggttctccattcacctttccatccctgccctgccatcaacgatggctccgcctttctcctctgtagggagcatgcagttaagccttgccagcagagggcgctagagggccatcgcaggaggaaggaggcttctGGTTGCAtttgtttttttgtttgtttgtttgtttctttTCtttttttgagacagagtctcactctgtcgcccaggctggagtgcagtGTTTTATGGaGAGACGAGCGTAACTC
395	TATCTACACGCGTCTCAGGCTAACTTGCGTCGGAGGGTGTCTGGAGGGAAGGAGAAGCCTCTGGAGGGAGGGAGAAGCCTCCGGAGGTCGCCCGCCACGTGTCTTGAGCCGGGTTTCCAGCAGAGGGCGCACAAACGAGGCGGTGCTGAGGCCCGCGAGCTGCCGCTCTAGCCGAAACCTGGTCAGAGAGTCGCACCGCTTCCGTCCGTCGGACAGAGGAACGGTGGAAGTCGCCGGAAGTTCGGTGGGGTTTTATGGaGAGACGAGCGTAACTC
396	TATCTACACGCGTCTCAGGCTAACTGGCAGCACTGTGGGGGCACGCAGTGAGGACCCGGCCGCGGCCACGAGCTGGGACCCCCGCGCCCGGGCAGGGCCGTGCGGAGAGCGCGGTGCCAGCAGAgggcgcgcgcccccaccccgggcccgcgcTGACCTCTAGCTCCCCGTTCTCGGCGGCGTCGTACAGCGCGGTCCCGCCCCACAGGTCAGCCGAGATCTCCCCGCCGTGCAGCAGCAGCCAGCTGAGTTTTATGGaGAGACGAGCGTAACTC
397	TATCTACACGCGTCTCAGGCTAACAGTCACTGTTCCCCGAGGCTAAGGCCAGCGGGCTCGGCGCTATTTTTACCTTTTCCATCTGCCAGGCGCTGCGGCTGCAGGAGCGCGCGCGGCCAGCAGAGGGCGCCCGCGCCACACCTCGCGGAGGCCTCCCCAGAGGGGCTGGAGTGGAGGCAGAGCCACAACCGGGAAGCGCACTTCAGGGAACCGCACTTAGGGTCCGATGGGAAGGAGAATGGAGACCATGTTTTATGGaGAGACGAGCGTAACTC
398	TATCTACACGCGTCTCAGGCTAACAAATCCCCATTCTCAGTCTGCCCCAAGCCCTCCAATTCCGAGGGCGCTGTATGTATAAGCTCGGGCAGGCAAAAGTCGACTGTGAGAACACGCCAGCAGAGGGCGCTGTGGCCCCATCAGTCCCTGCCCACTGAACTCTCCAGAAGGAAAAGCGGCAAGGATGCAAACAAGAAAATCAGACCAGACTGGGAGTCTAGACCCTGCGTCCCACGCGGTCCCACCATGGTTTTATGGaGAGACGAGCGTAACTC
399	TATCTACACGCGTCTCAGGCTAACGGCAAGGCCCAGAGGAGGTGCTCAAGAACCTGCTCTAGGCCAGAAGCAAAGGGAGGAAAGGAAGGCTCCTTTTGCTGGTCTTTTCCCTGCTGCCAGCAGAGGGCGCCTCCGCACCACGATTCTGCCCAGGTGGGTCCAGCCTCCAGTGGGGCCACAGCCAACCTCCTTGTCCTCAGGAGGCTTCCGGACAGAGGGGAGACCTCCTTTGTTctctgagaacaaagtGTTTTATGGaGAGACGAGCGTAACTC
400	TATCTACACGCGTCTCAGGCTAACGAGTGGAGGGGTGGGGATGTCATACAGATGCCCCCAGGAGTGACAGGTGTGCCTGCCCGGCACGGTCCCCGTGATCCAGACAGATTGGGCAGCGCGCCCTCTGCTGGAGGCGGCCAGGGCTGTCACGCCTACACCCAGCCGAAAAAAGCTGGGAGGCCAAGGTAACTTCAGGGAGGCCCGGCTCTCCAGGCGCCACCTAGAAGTGGAGACCTCCCCAGACCTCAGGTTTTATGGaGAGACGAGCGTAACTC
401	TATCTACACGCGTCTCAGGCTAACGATGGATGGGTCATATCGCTTTACTAGGAGCTAAGGAAACGGGACAGCTTGGGTGCGACTTCTGATTTCAGGAGATGCGCTTTCCCTAGAGACCAGCAGAGGGCGCAAAAGGGGCAGGGACCGAGGGGGAGGAGCCCGCGGAGCCGCGGCCGGAGAGTCGAGCGGGGCGCGGGGAGCTGCAAGCGTCCCTGAGCTGAGCTCCGCTGGGAAGTTCCTATCGCTTGCGTTTTATGGaGAGACGAGCGTAACTC
402	TATCTACACGCGTCTCAGGCTAACACTTCTGCAGGGACCCCAGGTTGTCAAGGTGTCCTGAAAGCTGGGGAGGACTAGAAGGCAGGGGCCCCGCAGCCGAGGCTGTCTCCAGGGTGCCAGCAGAGGGCGCTGCCTGCTGCTCTGTTTCGGGCCTCTCCGCTCCCTTCCCAGCCCGGCTTCAGACTTATCCTCCTGGAGGGCATCAGACTGGGGTCCCCCAGGGAGTGCAGCGGCTTCCCCTCAGAATGGGTTTTATGGaGAGACGAGCGTAACTC
403	TATCTACACGCGTCTCAGGCTAACgccccagccccaaccctagccccagccccagccctagccccagccccagccccagcTGAGTAATGCCACGGTGAAGTTGTGTCCCTCGCCAGCCAGCAGAGGGCGCACGGGCTTTTCTTTATGTCAGAACTTGCTTTCTGGGAATGGATCTTACTCTGGGAGAACAGTCCCACGATGGAACCATCAGACCCCGTGATGGAAGCTAGAGGGCTGCCAGGAAGAAATGTTTTATGGaGAGACGAGCGTAACTC
404	TATCTACACGCGTCTCAGGCTAACAGGTCTGACCCTGAGTCTCCAGGGTCGGTCCACCTCCCACAACCCAAGTCCACGGAGGACCTCCCTCGTGGCTCTGCACAGCCTGGGCACAGCCAGCAGAGGGCGCCACCTCAGCCACAGTGAAGCCCACATTGCCCCAGCGCAGGAACAGCCCCAGGAGGAGGCCCCGGCTGGCAGAGGCTGCCTTGCCTGCTGCTTAGCTCTCAGGAGGTCAACTCCCAGGCGGTTTTATGGaGAGACGAGCGTAACTC
405	TATCTACACGCGTCTCAGGCTAACCCAGGAAGGCCACCGGGCAAATATCTTGTCTCAGAATAAGGTTGCCACCGGCTCTTCCAAGACGGCCGGCATGCTTACTCAGCCCGGTCCCTGGCGCCCTCTGCTGGACACAGGGAGGCTGTGCCAGACTCTGAAAATCCGGCTACCAGCCCTGTCCCATCACCCTCCCCATTCCGTAGATGAGGATGGGGAGATGCGAGTGCTAGGGGTTCCTTCCCCGGCTGCGTTTTATGGaGAGACGAGCGTAACTC
406	TATCTACACGCGTCTCAGGCTAACTGCTTACCTCTGTCAAATGGGCGTGCTCTTTCCCTCCCTGCCTCGGGGTGTCATGGGAGCCCGCTCGCAAGGATCCCGAAAGCTGGGGTTAGCGCGCCCTCTGCTGGACGATGAAAGACTCCGCGCGCTCTGCTCCCCAGTCCCCCAGGTGGCCCGGGGGAGGTGAAGTAAGGCGGGAGGGCGGGGGGACTACAGGAGAGGAGGGGGAGCTGCTGCACCCGAACAGTTTTATGGaGAGACGAGCGTAACTC
407	TATCTACACGCGTCTCAGGCTAACTTCAGCTCAGGGGTGAGAGCAGGTGCCAGCAGCTTATGGGCTGGGCCGGGCCTGGGCAGTGGGCAGGCCGTGGGCTCAGATGACAGGTACCTGGCGCCCTCTGCTGGTCTAGCTGGGCAAGGCTGCTGCTCCAGAGTGGCCGGAAGCTTCCTGGGAGAGGCCTGGTTctctgggcctgtccctctctccctattccttccttcctcccttcctgaaactgcgtccGTTTTATGGaGAGACGAGCGTAACTC
408	TATCTACACGCGTCTCAGGCTAACGAGATCTCGGCTGACCTGTGGGGCGGGACCCCGCTGCACGACGCCGCCGAGAACGGGGAGCTAGAGGTCAgcgcgggcccggggtgggggcgcgcgcccTCTGCTGGCACCGCGCTTTCAGCACGGCCCTGCCCGGGCGCGGGGGTCCCAGCTCGCGGCCGCGGCCGGGTCCTCACTGCGTGCCCCCGCAGTGCTGCCAGATCCTGGTAGTGAACGGCGCGGAGCGTTTTATGGaGAGACGAGCGTAACTC
409	TATCTACACGCGTCTCAGGCTAACTGAGAACTGCCTGATAGGCATCTCATGAGTCAGAGAACTAGCGGGCCAGGTAGAAGGTTGGCCTGAGTTGAGATTCAGGCAGGGGATcaagcagcgccctctgctgggctgtcccttacttttgcatggatcaccttgcagacttctgttcctccttcagagcccagctaggatgctgactcctccaggaagccttaccttctaggacgttagtcgtgccctgccGTTTTATGGaGAGACGAGCGTAACTC
410	TATCTACACGCGTCTCAGGCTAACCCGGCCGCGGGTTTCTTGCCCCGCACCCACCGCACCCTCAACCACACCCCACCCAGGCCTTCCGCGCGGCCGGACCTCTTCGCCGGTCCTCGCGCGCCCTCTGCTGGCGGCTTCCAGGAAGCGCGCCCGTGGCCCCCAATACCCGCCCCGCCCCCAGCCAGGCCCCGCAGCCCGGCAGGCCCCGCACCCGTCCCCAAGGACGCCCCACGGAGCACTCCCCATCCCGTTTTATGGaGAGACGAGCGTAACTC
411	TATCTACACGCGTCTCAGGCTAACGAGCGGGTCCCCGCTCGGGATGATTCACTTCGCTCCTTACCTGGAGGCTCGCGCGTCCCCACCCCTTGCGACCCGCGCGGCGGCCGGGAGCTGGCGCCCTCTGCTGGGCCACCAGGCGGGAGCACCCTCGGACTGGGCAAGGATCGGGCGGAGAGGGTGGGGACACAGAGGGGGGCCAAGCACAAGCACCCCTGCCTCTCTCAACGCGGGCACCCCTTCCCAAAAGTTTTATGGaGAGACGAGCGTAACTC
412	TATCTACACGCGTCTCAGGCTAACTCCTGCCATTCGGCCTGGCTGGGCACCTGGGAACCAAGGACTCCCCTCCTGGCACCCAGGAAACCGCCACTGTGCCGAGTTAGAAGGCACAGGGCGCCCTCTGCTGGGAGGTTTGGGTTTGAGCATTTCTCCCCAGGGACTCAGGTAGAATGGGGTAAATCAGGGGAGGGCAGGGAGGGCTGTTCTGTGTCTCTTCTTTGTCTTCCTATTTCAGGGTCTGCAGAGGTTTTATGGaGAGACGAGCGTAACTC
413	TATCTACACGCGTCTCAGGCTAACAGCAGACGCAACCAGTGGCCTTCAATGAAGTCACGGATGGCTGAGACCTGTCACTCTTAGCCATGCTAGTGGTCATCATGCCCCCTGTAAAACCAGCAGAGGGCGCCAAAGTCCACTGGGGTATTCGGAGGGTGAACTGTTCGGTCAGATCAACAGTCTTCTTCGAAATAAGAATGTAAAACAAATAGATCCCATTTATCTCATTTAGTAAGGATGAGCCCAGGTGTTTTATGGaGAGACGAGCGTAACTC
414	TATCTACACGCGTCTCAGGCTAACACAAGGAGCATGGAAGTCTTGGTTTCTGGCTACTGCGCAGACTCCACCTTGGACCTACTCCCCAACCCCCCGCCGCTCCTTTCCCCGTTTCTCCAGCAGAGGGCGCAGGCCCAAAGGTTCCGCCGACCCCGCCCCAGCCTGGCCCCGCCCCGCCCCGGCGTAGGGGCGGGGAAGACGGGCACAGAAACCTGGCCGCGGCTTTCCGGGAGCTGTGGGCACGCGAGCGTTTTATGGaGAGACGAGCGTAACTC
415	TATCTACACGCGTCTCAGGCTAACTCAGCCCAGCTACCATGCCAGTCCCCCCATTTAGGCTAGAAGCAGAAAGCAAGAATCAACACTGGCACCTGTGGCTTCATCTGCAGCTTCTCAGCGCCCTCTGCTGGGACATTGTGTCAGGCACATCCCTGGAAGCTTCTTGAGGAAGAGAAAACCCACGCCCACCTGAGCACCCAGCCCACCTGCACTTCAGAGACAGACAGGATTGCCCGCAGCTGTGCACCGGTTTTATGGaGAGACGAGCGTAACTC
416	TATCTACACGCGTCTCAGGCTAACCCGGCCGCCGGCGACAGCTTCCGGGTCGACGTCGACGGGAGCGAGGCATGCTGGGAGAGCGTCCGCGCGCGCCCCGAGGAGCGGCGCTGCCCGGCGCCCTCTGCTGGCGAGGAGCCGCCCTGACGGCCCTGCGCGAGGTAGTCTCTGAGCCTGAGCGTGAGCCTGAGCGCGCACGGGGCGCGTGCTCGCCAAGAGCTGGCGCAGATTTCCGAAGTGCCACGAAACGTTTTATGGaGAGACGAGCGTAACTC
417	TATCTACACGCGTCTCAGGCTAACatgagatgacctctaagggcctttccTTAGAGGTCAGGCTTCAATTCCAGGCCTGTCAGGTTTAACGAGGCAGAGGGTGGAACGGCAGTGAACCAGCAGAGGGCGCTCACAGCATCAGGGAAACAGGCCTTGGTCCATGGAGCCCAACCTGCAAGCATGTCCGGCCTGAGCCAATTATTAAGAGAGTCCAGGTTCAGCTGTGATTTGATGCTGTGGATGGTCCTAGTTTTATGGaGAGACGAGCGTAACTC
418	TATCTACACGCGTCTCAGGCTAACgggcggcgggacccgttttggccgggaacgttgtcaggaacgctgtacaccacttccaggcggtcacgtccgagctgcccaggcagtccttctgcgccctctGCTGGCCAGATGGAGGCTGCAGACCCTGCGGGGCCATCAGGAGAGAACCACCAAGCACCCTCTGCACACCGCATTGCCTGTGTTGGGCACAAAGAATAAACTTTTATTGCATCTTAACCCACTGTTTTATGGaGAGACGAGCGTAACTC
419	TATCTACACGCGTCTCAGGCTAACGGCGTCTGAGCGCGGGCTCGGTGGGTCCGCGCGGCGCGGAGCTGGGCATCGGGGCGGGCGCTGGCTCCTCCGCGGGCCGCTCCTGGCTCTCTGGCGCCCTCTGCTGGCCGCTCGCGCGCACCGCGGACACGCCGGGCCCTGGCCTGCGCTGCGCTCACCTGCCCCGGCCCAAGCGGTCGCTGTCCCCTGCCTGTGGCCATACCCGCTCTGACCAGGCCCTGCCCCGTTTTATGGaGAGACGAGCGTAACTC
420	TATCTACACGCGTCTCAGGCTAACGCGCAGCGCGGGGCTGGGACAAGCCGAAGGAGAGGCTGTGGACCCCGACTTGGGACGCCGCGAGAGCAGGGCTGATGCGGGGCCTGGGCCGCAGCGCCCTCTGCTGGCTACCCCCAGGGGCGGGCCCGGGCTTCGAGGAGCCTAGAGAAGGGGGACTCGGTGGGTCCATGGCTGCTGGGGGCTTTTTCCAGTCGGTAGCCTGGCCCCCACCTCCCACCGTCCGGAGTTTTATGGaGAGACGAGCGTAACTC
421	TATCTACACGCGTCTCAGGCTAACGGCGTCTGAGCGCGGGCTCGGTGGGTCCGCGCGGCGCGGAGCTAGGCATCGGGGCGGGCGTGGGCTCCTCCGCGGGCCGCTCGTTGCTCTCTGGCGCCCTCTGCTGGCCGCTCGCGCCCACCGCGGACACGCCGGGCCCTGGCCTGCGCTGAGCTCGCCTGCCCTGGCCCAAGCAGTCGCTGTCCCCTGCCTGCGGCCATGCCCGCTCTGGCCAGGCCCTGCACCGTTTTATGGaGAGACGAGCGTAACTC
422	TATCTACACGCGTCTCAGGCTAACGCCGCCCTCCTCTTGCCCACTCCCCACACCCCGGGGTCCCTGCAACAGGCCCCCACCCAAAGGGCCTGAAAGTCTCCACAATGACATGATGGCCAGCAGAGGGCGCATGGCCCTGGGGACCTCGACCCCTCTCCAGGGGACACCCTCTCTGGCTTTAATTTCTATTTTAAGGTGGGCTGTGACTATCATAAGTAGGTGGGGGTGAGACCTCAGCAGCAGTCCCAGGTTTTATGGaGAGACGAGCGTAACTC
423	TATCTACACGCGTCTCAGGCTAACTGGCCAAGAGCAGGGGACAGCGACCGCCTAGGCCAGGGCAGGTGAGCGCGGCGCAGGCCCCGGCCCGGCGTGTCCGCGGTGCGTGCGAGCGGCCAGCAGAGGGCGCTAGAGAGCCAGGAGCGGCCCGCGGAGGAGCCCGCGCCGGCCCCGATGCCCAGCTCCGAGCCGCGCGGACCCACCGAGCCCGCGCTCAGACGCCCCAGCTCCGCCGAGAGGCCGCTCGCGGTTTTATGGaGAGACGAGCGTAACTC
424	TATCTACACGCGTCTCAGGCTAACAAGATGAGAGGATTTGACAATTGTGAGCCGGAAAGCTCGCGTGTTGGCGGGAGGCCAGGGTCCCCGCCACTCCAGGCCTGGGCCTGCCCGGCAGCGCCCTCTGCTGGCCGGAGCCGCGACGGCGGGGGCCCCGCCTGAACCGGAGCCCTGAGCCTGGGGCTGGGAGTCCAACCTTCCCAGAGTTTGCAGTTCTTTGGGGACAGGCATACATGCATGGATTGAGCCGTTTTATGGaGAGACGAGCGTAACTC
425	TATCTACACGCGTCTCAGGCTAACatgtctgttTTCTTCCTTTCTGTTCCTTCAGAGCAAATGTCATGCTGAGTTTGGGCGGTTATTTGTTGTTATTGACAAATATCTGTTGCTAGCCAGCAGAGGGCGCTATGAATGCAATTGGTGCAAATTGAAGAGAGGGCTTTCTAGGAAGGAGGAAGTAGTACACTACAATGCGATATCACACTCTGTAGCAAGTCTATTGATATTTAATGCCTCCAGGGACACGTTTTATGGaGAGACGAGCGTAACTC
426	TATCTACACGCGTCTCAGGCTAACCTTAAGGGGCGCCGCAGGACCTCCAAAAGGCAGCCTGCAAGGAGGCGGTGCTCCTGCAGCAGCCAGCACCGGGTGGGAGAAGTGGCCGCCCACCAGCAGAGGGCGCTGCAGGCCCGGCCCCAACCCACGCGGAGGCCACGTGCACAGCTCCACCATCCACACCCAGTTCCCTCCCGGACTGCATTAGAACGATGATTTGCATTTTTCTCATTATTAACATTGTGAGTTTTATGGaGAGACGAGCGTAACTC
427	TATCTACACGCGTCTCAGGCTAACTCCTGGGGTTCCCCTCACTCCCTTTTTTGTCAACCCCATCTGTAGCCTCTTCCTCTACTCAGGCAGTCGACCCGCCACGATGAGAAGTGGGACCAGCAGAGGGCGCCAACTTCAGGAGTCCGCTTTCCCACCAGGCTTCATTCACCCAGTGGACCTGAACTGTTTGGTAGAGCCACCCGGCCCTTCCTTCCTCATTGTTGTTTGGTATGCGCACAGTTCCTGTGGGTTTTATGGaGAGACGAGCGTAACTC
428	TATCTACACGCGTCTCAGGCTAACCAGAAGAGGCGTGGCCAACAGCCCCTGAATTAGCAGAACCCCGCCCATTTTGTGGGCACTGAAGACAGGCAGCGCGATAGTGTCCTTGTTGGCCAGCAGAGGGCGCAATAGGAGGCGGGCCGCACCCGAAGATGGCTATAGCGCTGTGCCCGAGCCAGCCTGGGCGCCCTCTGCCGGGCAGCCCCGACTCGGGGCTCCCACAGCGGGGTCTTCGGTCCCGTGTTTGTTTTATGGaGAGACGAGCGTAACTC
429	TATCTACACGCGTCTCAGGCTAACGGCGTCTGAGCGCGGGCTCGGTGGGTCCGCGCGGCGCGGAGCTGGGCATCGGGGCCGGCGCGGACTCCTCCGCGGGCCGCTCGTGGTCCTCTGGCGCCCTCTGCTGGCCGCTCGCGCGCACCGTGGACAGGTAGGGCCCTGGCCTGCGCTGCGCTCACCTGCCCCGGACCAAGCAGTCGCTGTCTCCTGCCTGTGGCCATGCCCGCTCTGACCAGGCCCTGCACCGTTTTATGGaGAGACGAGCGTAACTC
430	TATCTACACGCGTCTCAGGCTAACGGGCGTCTGAGCGCGGGCTCGGTGGGTCCGCGCGGCGCGGAGCTGGGCATCGGGGCGGCGCGGGCTCCTCCGCGGGCCGCTCGTGGTCCTCTGGCGCCCTCTGCTGGCCGCTCACGCGCACCGCCACCACGCCGGGCCCGGGCCTGCGCCGCTCTCACCCGTCCTGGCCCAGGAGGTCGCTGTCCCTTGCCCGTGGCCAGGCCCGCTCTGGCCAGGCCCTGCACCGTTTTATGGaGAGACGAGCGTAACTC
431	TATCTACACGCGTCTCAGGCTAACCAGCTTCCCTGACCTCCTGCACCGGGAGCCACCGGCTGCAAACAGGCTGCAAACACCGGGGAGCTGCAAGCGAGGGCGGCCAGTCCATCGAGCCAGCAGAGGGCGCTGAAACGCGGCCCAGTGAACTAGGGACGTCCAGGGCCAGCGCTGACCACTGGTGGTGCCCGAGCTCCCAGGGCTCTGATGCCCGGCTGCTCCAGTCCGCAGAGAAAACTAACCGGACACGTTTTATGGaGAGACGAGCGTAACTC
432	TATCTACACGCGTCTCAGGCTAACCCTGCGGTCCTTGCTGCAGGGAGCAGCCCTGGGCAGCCTCACAAAGGCCTTCTCGGCTCAGGTGGCCCAGCCTGCCGTCTTGCCGCGAGTGGCCAGCAGAGGGCGCCCTTCCCCTCCTTGGCCTCCGCTCCTCTGCAGTTCCCAGGCCTACGGGGCTTGGTCTTTTAATGGCCCCCCGGGCAGGCCCAGGCTTCGTATGGAGCCCTGGGCTCTCGGAACGGTGCCGTTTTATGGaGAGACGAGCGTAACTC
433	TATCTACACGCGTCTCAGGCTAACTCTTTACAATAATTACAGCTAAGTGGTGCCTCCTGTGTGGAATTTGCCATCCCTGACCGGAACAATCTTGCACATCGTTCTTCTTTCTCAAGAGCGCCCTCTGCTGGTCAGTTCTCAGAAGGCGCCACATCATCGCGTCTTTCGTCTGCAGATGCTCTTTGCAGCCAGAAGCCGAAGGTCATTTTGATCTAGAGAAGAAAGCATTTTGGCTATTGTCTCCATGGCGTTTTATGGaGAGACGAGCGTAACTC
434	TATCTACACGCGTCTCAGGCTAACCCCTATGCAAAGGCAATCTTCAAGTATGCGTTGGCAGAAAAACAACCAGTACAAATTGAGGCATAATGTAAAACCGTTAGGCTGCTTTTCACCCAGCAGAGGGCGCTAAACAGCTGTGCCCAAGCCTCTGATTCAACAAAGCAAACGAGGGCTGGTGAAGCAAGGGAAAGTCAGTTCAGACGCAAAAGCAGCTCTACAATTGTCTCCCTTAATCTCCTAGTCAGTGTTTTATGGaGAGACGAGCGTAACTC
435	TATCTACACGCGTCTCAGGCTAACCAGGGCGTTTGGAGGCTCGAGGGGCAGACAAGTGCTCCACAGAGCACTTCTTAGGCAGGGAGGAACCGGCCCCTGCGCGGTATTTGGTATGCGGCGCCCTCTGCTGGTGAATATCTGAACTGCATGCACCTGTCAGAACCCGGGAAAATTCATTCCTTCTTCACAGGAAGCACTCAAGACAGTCACAGGCCGCCCGGGCTCTAAAGCTGAGTTTAGTTTTGGTGGGTTTTATGGaGAGACGAGCGTAACTC
436	TATCTACACGCGTCTCAGGCTAACGAATGCACCAAATGTCAAGTCAAAGGGGGTAGGACACAGGGAACCCTGCCTGGCGAGAAGGGGAGCTGAGCTAGGGCTGCTCCCGGACTCTGCCAGCAGAGGGCGCTGCAGCGCAccccccctccccccccccccccccGCCACCCGGTGCCTGGCAACGGGCATGGGCCACGGTAGTGCTGGTGGTGCTGGTGGTTTAAGCTCAGGCAGCTCAGTCCTTTCTAAGTTTTATGGaGAGACGAGCGTAACTC
437	TATCTACACGCGTCTCAGGCTAACcagtaggtgctcctgtaaatAGGGCTCCACCGAGGGCCGCAGAGCAAGAGGCGCGACCCCAGGCTCCACGCCCTCTGCACCGCGCGCCGTGCCCAGCAGAGGGCGCTGCCTCACCTGCTCCTCCAGCATCATGCGCACCGAGCGCTCCTTGTCCAGCTGCTGCCGCAGCTCAATCATCTCCCGCCGCAGGTCCTCCGCCTTCTCGTCCTCCCAGATGTCCGGGGAGTTTTATGGaGAGACGAGCGTAACTC
438	TATCTACACGCGTCTCAGGCTAACCGGCCGGCCACCTTCTCCCTGTGACTTCCTCCCAGTCCCGTCACCAAACCCCTGAGGCCGTCCTGGCATCAGACCGCAGGCCATAAAAGCGTCCAGCAGAGGGCGCCCCAAACCCACGAGGGCCGCGGCGAAGAAGAAGGTAGCGGCCGCTGTCCTCTCCCCTCCCAGGCAGGTCCGGTGCGGAAGGGATCGCTGGACACTGGCGATGGTGGAGAGGCATGGTGGGTTTTATGGaGAGACGAGCGTAACTC
439	TATCTACACGCGTCTCAGGCTAACGGTGTGGGGAAGAAGGTAGGTCTGATGCTCCTCTGGGAACCGGCAGCTCTAGGACCAGCACTTGGGTCCCTTTGAGCGATTTGGGCCTGCGGCCAGCAGAGGGCGCGGCTGCCCCAGAGATGGCAGGTTCACCAGCACGTCCCCAAACCTGGCCACTGCTTCCATTTCCCCAAGTCCATCCCAGCTCCTGGGGCAGGCCACAGCGCTGGCCCATTCCCTGTGGCAGTTTTATGGaGAGACGAGCGTAACTC
440	TATCTACACGCGTCTCAGGCTAACCACCTGTTAAATGGGTGTGCTCTTTCTCCTCCCCACGTCTGAGGGTCCTATGCGGAGGGCACCAGGCCCAGGATCCTGAAAACCGCGGGCAGTGCGCCCTCTGCTGGGAGGTGACGGGGTCTTCGCCCACACCCTTTCCGTGCCCCAGTTGGTGCTGGGGGAAGGCAAAGCCAGAGGGAGGCGGAGGGGCTTCCGGTGACTGTCCACTTCCTGGAAAGTGGATTCGTTTTATGGaGAGACGAGCGTAACTC
441	TATCTACACGCGTCTCAGGCTAACGCCACCTCCCTTCTCATGGCTTCCTGGATGCCAACAGCCCTGGTCCTGTAGGTTCTTGTTACTGTGCATGGGCGGAGGAGAACCCAGAGTGGCCAGCAGAGGGCGCAGAAGGCCTTGGTTTTCGAGAGCCCAACCCTAAGGCAGCACTGCCGCCTTCTGGTGTGCACACGGATATCATTATGAATCGTAGATTTTCCATTTCCAATTCTTGTTACAGCCCACAAAGTTTTATGGaGAGACGAGCGTAACTC
442	TATCTACACGCGTCTCAGGCTAACTGGAGACCCCAGGCCCAGCCGCCTTCCAAGGCTCATGCCCTGTTAAACGGGGACACGCTCCGGCCGCCCGGGATCCCCAAATCTGTAGCAGGAGCGCCCTCTGCTGGCCATCTTGGGTGGCGCCTCTGCGCTGCAGTCCCGAGAGGAGCCCGCGAGGCCGCGGGAGGAATGCAGGGACCCTGGAGACCCATCCTCCACCTGCGCTCTGCAAACTACTCCTTCTCCGTTTTATGGaGAGACGAGCGTAACTC
443	TATCTACACGCGTCTCAGGCTAACCAGCGTAGCCCTCCCCCATCGCAGCCAGACCGGCTTGCCCACTGCGCAGCAAGGCGGAGCCCCGCACAGCTAAGCCCGGGCGTGGTGCTCGCGGCGCCCTCTGCTGGCCGGGCCCACGGCCTCCTCCTGCGCACGCGCGCCGCCACCCCGGGACCAGACCTAAAGGGAGAAGGCGCGATCTGGGGCCCTCCCTCCGCACCCCCTCGCCCCGAGAAGCCCCAAACCGTTTTATGGaGAGACGAGCGTAACTC
444	TATCTACACGCGTCTCAGGCTAACGCTGAGTCTAGAGGCTGCAGTCTCTAAGCCGAAACTAGCCCAGGCCTCACAGCCGCCTTCCCGCCGGTCTCCCACTGCCTTGGCGGGGCGCTGGCGCCCTCTGCTGGCCAAGTCTCGCTCTGCGCGCAAACGCCCCAGAAATCAGCCGGAAGTTCCCTGGGGCCCCACAggagtgaggacccacctggattcactttgtcatttttttttagctgcatgaccttaGTTTTATGGaGAGACGAGCGTAACTC
445	TATCTACACGCGTCTCAGGCTAACTTGGGAATGGGAAGGACCCTATCTGGCACAGACCTTTTCCCGCACATTTTGTCACCTGCTCCCACTCGTGCTGCTGCCCCAGGTCCCCATGTCCAGCAGAGGGCGCTGTGGCCCTAAAATGCAATCCTCAGATGCTCCCCTCTCCCGCGAGGCCTACCGCTAGCGAGGGAGGCCACCCGCCAGAGGCAGCGGGCCTGACTCCAATCAGACCCTTTGTCCCAACCAGTTTTATGGaGAGACGAGCGTAACTC
446	TATCTACACGCGTCTCAGGCTAACctgtcgttgtgaggatgaggcactgtccttACACCCCAGTCTGGTCCTACAAAAAAGGATGGCCTCTCAGGGTGCAACCTTCACCTTGGAGCAGCGCCCTCTGCTGGCCGCCTCTAAGATCTGTGGCTACTTGCATCCCCCTTCTAATCTTTCCCTACCTCTGTTGGTTCAAATCATCTCTCAGTTTATTAATCCTTGGAAAGAATTACATAGCGGTTATTCACAGTTTTATGGaGAGACGAGCGTAACTC
447	TATCTACACGCGTCTCAGGCTAACCCAAGGATTAATAAACTGAGAGAGGATTTGAACCAACAGAGGTAGGGGAAGATTAGAAGGGGGATGCAAGTGGCCACAGATCTTAGAGGCGGCCAGCAGAGGGCGCTGCTCCAAGGTGAAGGTCGCACCCTGAGAGGCCATCCTTTTTTGTAGGACCAGACTGGGGTGTaaggacagtgcctcatcctcacaacgacagacccgtgttctgggtgtggatttgccGTTTTATGGaGAGACGAGCGTAACTC
448	TATCTACACGCGTCTCAGGCTAACAGAAGCAGAAGCTGAACTGGGCAGAGCGGGCAGCGGCCGACCCACCTCGCACGGCCGCCCCCGCCAGCGCCAGGTGCAGGGCTCATAGCGGGCCAGCAGAgggcgcgccgcccccagggagccgagcggcggccgcgcggagccgggcgggcTAGGGGAGCCGCAGGCGAGCCAGTCGCGCCCCTGAGGCTAGGCCACTCAGGGTGCAGGACCCGGCCAAGGAGGGTTTTATGGaGAGACGAGCGTAACTC
449	TATCTACACGCGTCTCAGGCTAACCCCGCGACCTGAGGCGCCGCCGGAAGCCCCGCCCCTGCCCGGAAGCGCTTCCCGCGCCGGCGCTCTGACGACCTAAGGCCAGCGGGCGGAATCGCGCCCTCTGCTGGAGACTCCGGTGCAGCCCGGGAAGCCTCGAATCCGGATTCCGGAGCTTTCTTGCTGCGCTGCCGAGTCCGCTGTCCGAAGCTGTTTAATTCCCTCTAGTGGCCGCTTACCCACTTTCCAGTTTTATGGaGAGACGAGCGTAACTC
450	TATCTACACGCGTCTCAGGCTAACGTAAGCCCCTCCTGGGCGCGAGTTCAGGCTGGTCAAAGGCAGCAAGCGAATCAAGCCCTGGCGCGGTCCAGCCCCTGCCATCTGGGGCTTGGCCAGCAGAGGGCGCCCCCACTCCAGCTGAGGTTCCCAGGACCCAGACCTGCGCCTGGAGGTGGCCCCAGGGCAGCGGGAAGCAGGCCCCGGGTGTGGTCACAGACACAGAGCCCCAAGGGACAAGCCCATTTGGTTTTATGGaGAGACGAGCGTAACTC
451	TATCTACACGCGTCTCAGGCTAACGAAGGGAAGGGGACTGTGGGGTAGTGAATGGGGACCGCAGTCTCTCACTCTGGGAGAGGGCTTCCCACTCTCCTGTGCCATCTGGAATCTTTATGACCTGAAGGTGGGCACTGGTATAGAAACAGCTCAGATGCagccaggtgctatggttcatgcttgtaatcccagcactttgggaggctggggcgggcagatcacttgaggtcaggagttcaagaccagtctGTTTTATGGaGAGACGAGCGTAACTC
452	TATCTACACGCGTCTCAGGCTAACGGGGTCGGCGTCGGCGGCCTGTGCAGCAATGGCCAAGATCAAAGCTCGAGATCTTCACGGGAAGAAGAAGGAGGAGCTGCGGAAACAGCTGGATGACCTGAAGGTGGAGCTGTCCCAGCTGCGCGTCGCCAAAGTGACAGGCGGTGCGGCCTCCAAGCTCTCTAAGATCCGAGTCGTCCACAAATCCATTGCCCATTTTCTCACAGTTATTAACCAGACTCAGAAGTTTTATGGaGAGACGAGCGTAACTC
453	TATCTACACGCGTCTCAGGCTAACGGGACAGACTTTGGTTGCTGAGCTGGGACAGCCTGTGACAGAGGCCCCAGCACACCCGCAGGTCTTACCAGAAACCCTCAGATGGTGCTGGTCTGACCTGAAGGTGGGCACATGCAGGGAAGGGGTACATGCAGGACAGGGGTGCATGTGGGGGAGGGCCATGTACAGGGCAGGGGTGCATGTGGAGGAGGGGTACATGCAGGATGGGTGCATGTCGGGGAGGGTGTTTTATGGaGAGACGAGCGTAACTC
454	TATCTACACGCGTCTCAGGCTAACACAGGGTGTCCTCCTTAAGGGCTCCTAACACCCAACCTACCTAGGCTGGGCCTCCTCCATGAGCCTGGCTGATTCTCACCTCTCATCCCTGCATGACCTGAAGGTGGAGTGGCCACCAGGTGGCACCAGCAGCCCACCTTAGAGCCCGTGGGAGCAGAGCCCCACCTCCCAACTTCCCAGTTCATCTCCCCCTTGGAAGACCACCTGTGCCAGCTAACTGCACCGGTTTTATGGaGAGACGAGCGTAACTC
455	TATCTACACGCGTCTCAGGCTAACctgattggctggaaagcatcaataaagtattcactccaggttgcagacttcacccagaactggtagcacagccctcaggcttcaggcacaccctgacctgaaggtggggtttcagcagggatccaccttttcctgcctatgaacctgtctgcctcccatcatcaacatgccatccacggcacccaggctttccacaccaaggggtgcctgcaggcctacagtgagGTTTTATGGaGAGACGAGCGTAACTC
456	TATCTACACGCGTCTCAGGCTAACaccccttggcacctacagccttggcgccatgagaagcagcaggaggcagacaggttatagggtgggggggcgggcaggtccctggtgaggccccaccttcaggtcagggatgtcctgaaggctggtggccaggacggcagtcccatggaccatagtgggaaattgtgatgtcttttccagcccacctgtggcggtccatggaccaatcagggtggcatttcctctGTTTTATGGaGAGACGAGCGTAACTC
457	TATCTACACGCGTCTCAGGCTAACgtgccccttggcacaagcagcatgagtgccatggatggaggcaggaggcagacaggctactgggcagaagggaacaggtcctgggtgaggccccaccttcaggtcagggagggcctgaaggctggggtccaggctgccagtcccacagactgaagtgggaacttgtggtgccttttctaggctcgctcatggaccagtcagcctgcacttcctcttccctgaggcGTTTTATGGaGAGACGAGCGTAACTC
458	TATCTACACGCGTCTCAGGCTAACATCTGGGAACAGAAGTTTTGATAAAATCTCCCAAGACAGGTCTCCATTCCAGAGAGTAAAAGCTGCAGCCCTGGGCAGCTTCTTCTGGCCTCCCACCTTCAGGTCAGAGGCCAGGGCAGGCTTTGCAGCAGGGAGGTGGGCGCAGGGTGGTCCTTGGCAGGCAGCTGGATCTAGGTCCAGGGCAGCTTTTGAGCTGTCCCTGCAGGGCCTGAGAGGTGGGGAGGAGTTTTATGGaGAGACGAGCGTAACTC
459	TATCTACACGCGTCTCAGGCTAACTCTCAGACCCCATAGATAACTTATCTTCCCCTCCCCTCCAAACTGCAGCCCATGCTCTGCCGCCACCATACGCTTCCCCACccccctcggctccaccttcaggtcacgcaccgcccacttcctcacgggtccctccttcgccaatcacgccacctcctcctccacctccatcatctcctcctcctccaccactaccctcacctgcccctcccaagtcccctgtggGTTTTATGGaGAGACGAGCGTAACTC
460	TATCTACACGCGTCTCAGGCTAACCAGGGAGGACAAATGGCTGACACATCACAACCAGATCAGGATGGTCACCTGGCCATCCTTGGGGACAAGCTCTGGCACTTTGAATGGTCCCCCTGACCTGAAGGTGGAGGAAAATTTTGCAATCGGGAGAACCCATGGGGAGAAATCACAACAGGAAGAAACAAAGGGGTCACTTTCCCCTCTGAGCCCCCTCCTGCCAGGCTTTATCACAAATATGCCCAGTAAGTTTTATGGaGAGACGAGCGTAACTC
461	TATCTACACGCGTCTCAGGCTAACcaggtcagctggtgcaggggtgggatggtggggtgaagtgaatggctttctgatctgcgttagtttcagctgggaggctttgcttcaagcatctgacctgaaggtggtcctcttatgtctctaatactcttttgcaccagtggccagtggggaaggttattatcatggtaattgcggaagtataagactgcaggtggaaacattcaagggttttcaacgcctacaGTTTTATGGaGAGACGAGCGTAACTC
462	TATCTACACGCGTCTCAGGCTAACagggcggccatggataggccaagaaaaggcaccacaagtcttcactctggttcccaggactggcagtttggcccccagcattcaggccctccctgacctgaaggtggggcctcaccggggacccacccttttctgcccagaagcctgtctgcctcctgccgctgtccatggttcccaggctgctcaagtcaagggtcacctgtaggccagtgctgagcctattgaGTTTTATGGaGAGACGAGCGTAACTC
463	TATCTACACGCGTCTCAGGCTAACcgattggtccatgggcaggccagaagatgcaccacgagtccctactccagtctgcaggactggcagcctggacccctgtcttcaggccctccctgacctgaaggtggggtcttactggggactcacccacttctaccctggaatcaatctgcctcccattgccattcttggccccaagcccgctctgagattggagcaggccccgggagtagagagagtccaggcGTTTTATGGaGAGACGAGCGTAACTC
464	TATCTACACGCGTCTCAGGCTAACtctgccatctactaattaaatgactctggccaagatatttaatctttttcagcttcagtttcttgatttgtcaagtggaggaaataatagcattgacctgaaggtggtgattttcatgattacataagacagcataaaatgcttagacaaatacttggtacaagttaagcccttgaagaatcttagctattattATTATTTTCATTAATTCTTCCTGCCATATTTGTTTTATGGaGAGACGAGCGTAACTC
465	TATCTACACGCGTCTCAGGCTAACaatgacatactgagactagaaaccccaaataatggtaactgagggtggcactatgccctaagtttttattacactgtcatctaagagataacctgacctgaaggtgggaattttttaataaaattatgggacgccattgttttgaactgagctcatgtgctaggcccaaacagacaagaccaaaccaaagtcaagtcatccatgctaaatgtgacataattaaacGTTTTATGGaGAGACGAGCGTAACTC
466	TATCTACACGCGTCTCAGGCTAACGAAAAGCTTTGACCCCCCTTGTCTCCCACTAGGCATCTTTATTTTATGGCAATGAATATTTGCATTCCCGCCAATCAACGAGTACTTACTGACCACCTTCAGGTCACATTCACCCATATAATGGGACAGCAAAGAAAGTAGGAATAAATGAAATTTAAGACCATTTTCAAACCTTATTAAATCAAGAGCTTCAGAATACTTTCCTAATCAATTAATGGATAGGTTGTTTTATGGaGAGACGAGCGTAACTC
467	TATCTACACGCGTCTCAGGCTAACcatggtggatgggacaagggaggaagcCGAGAACACGAAGGGAGGGGAGAGGACCTCACCGTGGCAACAATGAAGGTGCTTGTTAAGTTACATTGACCTGAAGGTGGAATCTCTTTTAAAACCAAAATATTAATGTAGATCAGGAATATACTCAAGCTCTTTTAAAAAACGAACTTGCTCCATAAAATATGTTTGGAGCTCTAGATGATGGAAAAGACTCGGCCCGTTTTATGGaGAGACGAGCGTAACTC
468	TATCTACACGCGTCTCAGGCTAACtgattagtggaattgtcatcaatgaagttctcactctgggccacagactttgtctagagcaggcaacctggcccccaggcttcaagcattccttgacctgaaggtgggcagggacctgcccctttccacccagaaatgtctgcctcccaccagcaacatgcctccacaacacccaggctgtttgtacccacaggagcctgtaggtccatgcttagctgccctcagGTTTTATGGaGAGACGAGCGTAACTC
469	TATCTACACGCGTCTCAGGCTAACCCAATTCCCTCCATTCATCTGGAAGGGTGTTTGTGAGTTTACATCTCTGGGATGGGGATGAGCAGTGGGGAGGCCACGGGGAGCAGTGCTGTATGACCTGAAGGTGGGCGATGGGGATGAGCAGTGGGGAGGTCGTGGGGAGCAGTGCTGGGTGACCTGCAGGCGGGCAAGTCTTCTTCAGAGGAGGAACGTCACACCCACCGCCTGACTCCCTTCTGGGTTAGCGTTTTATGGaGAGACGAGCGTAACTC
470	TATCTACACGCGTCTCAGGCTAACcactggtggccatgggtgggccagaggaggcaccacgagtccccactctggtccgtgggactggtagcccggccccagccttcaggccctccttgacctgaaggtggggtcttacagggaccccccgcccccgacttctgcccaggccttccgttgccattcgtggccccagggcttggccccaacccggcttcgagattggagcaggtgccagagaggagagggGTTTTATGGaGAGACGAGCGTAACTC
471	TATCTACACGCGTCTCAGGCTAACcacacttccaggtagagaaacagtctggcagtcccacacagggcagacacacccttgagcaggaaaggcttccaaacccctgaggagctgacccaccttcaggtcagtgtatttgccagcactcagggacagctggctcaggccagctcctggcagatacacccccaggccagctgagcggctgcatacctgcgccttggacctgagaaacagcctgctgagcctGTTTTATGGaGAGACGAGCGTAACTC
472	TATCTACACGCGTCTCAGGCTAACggtgtatggttggtgcttaaccagtggtaattattattatAACGCCATTCTCACCCCCATCCCCACCCCAACATTCCAAATCCTGAAGTCTAGTCAATCCTCCAGAACTGATTGCTCCCACCTTCAGGTCACAAGCAACCATTTACCAGAGTGCCCTGTCTCAGACCTGCCCACCTCTGGGCCAAGCGGAGCTAGCTGCTGTGAATTACAGAATGCACTCAAAGCAGTTAAGTGTCTGTTTACACAGAAAGTTTTATGGaGAGACGAGCGTAACTC
473	TATCTACACGCGTCTCAGGCTAACagaggggaggaagtgtgcaatgattggtccatgggcagccatggtggcctggaaaaggcaccagttcttactccagctgtgggattggcagcctggtccccagccttcaggccttccctgacctgaaggtggggcctcaccggggacctgttttcttctgcccaggaattggtccacttcctgctgctgttcatggtgtcggggcttggtcccaacattgctccaagattggagtgggtgccaacagcagGTTTTATGGaGAGACGAGCGTAACTC
474	TATCTACACGCGTCTCAGGCTAACgctgccgcccctgctctgatcatggagcagggcttggggccaagccccaggggccatgaatgacagtaggaggcagatcgattcctgggcagaagggggtaggtctccagtaaggccccaccttcaggtcagggagggactgaagactggggaccaggctgccagtcccacagacctgagtgggagcttgtggtgcctcctccaggctcacccatggccgcccatgggccagtcagcacacacttcctccGTTTTATGGaGAGACGAGCGTAACTC
475	TATCTACACGCGTCTCAGGCTAACgtaataatctgaatcgcatctcagggatgccgagaacattgaaGGCAACACGTtctagtaaagcagggcatccgtgtgctctgtggcctggcacctccacccctacctgcacccccactgacctgaaggtgggtgtccaccgaaacaggtgtcagaatgcctagacagcatcgtgtattggcacccagactggaaaccaccccacgcccatcCCTGGGGCACCCAGACCGGAAACCACCCCGCGCCCATCGTTTTATGGaGAGACGAGCGTAACTC
476	TATCTACACGCGTCTCAGGCTAACTCACTTTTTGATTTTATGAGTTAAATGTCAATGAAAAATTTTTTTCAGAGAAATAGTACTGTTTCATTTTTCTTTTAAATAATGTTGATCTGAAATTTCTCAAGTAAACCCAGCTTGCCACCTTCAGGTCACTGAAAGATTTACAGAGACTATAGTCAGAACACTAATACTGCATCTTTCTCAATAATCCATAATTAATAATATCTTGATCACTCTATtgtgcctttgtcaaatgcactctatctagaatGTTTTATGGaGAGACGAGCGTAACTC
477	TATCTACACGCGTCTCAGGCTAACTATCTTGTGTTACAATGGCAATATTTAGCTTTAAAGAAATAATTTCTCCTTTTGTCACTTTTACCTACATGTCCTACCCATATTCTAGATATGCTTTTTAACATATATCCTCCAAAACCACCTTCAGGTCAACTGAGGAGGGAAGTTAATTTCTCCTCCCCACAACTATCACCTATGTAATTATCCAAAGTCAAGTCCATCCACTGTACTAATATCTTTATTTATGTAGAATGTAGCATTTTTCCAGAGCGTTTTATGGaGAGACGAGCGTAACTC
478	TATCTACACGCGTCTCAGGCTAACAGCGCAGTCCACTTAGGGGGCAAGCTCCTCACCTGGATGGGTGTGCTGGGGTTCCCACCACAGAAATGCTGAACGGGGACTGAGAAACGCTTCCATGTAGGGTTCAGGTTGTTCTTGATGACCTGAAGGTGGAGGCCAAGGCCTCCAGTGAGCTCTGGCATGGCCCCCTGAGGAGCTGCCACACTTCTCTACCCACCTGCAGTCTCTTTCTGAGTTCCAAACCTTGCTAGTCACAGGCCCCAGGAGATTAGTTTTATGGaGAGACGAGCGTAACTC
479	TATCTACACGCGTCTCAGGCTAACttagtagaaacacggtttcaccgtgttggctaggctggtctcgaactcatgaactcaagtgaatccacccacctcagcctcccaaagcgctgggattacaggcatgagccgccgtgcctgaccTGaaggtggaaaaattaccttttgggtacaatgttcactattcaggcgatgggtacgctagaagtccaaaccccgatactatccaatatatccatgtaacaaacctgcacatgttgcccatgaatctGTTTTATGGaGAGACGAGCGTAACTC
480	TATCTACACGCGTCTCAGGCTAACgaaatcgatccaaagattacctcgcagattctctccaactctgacattctatcattTCACACTCACTTTAAAATAGACTGTCGGCGACCCTACGCCAGTTTTCCTTGAGAAACAGCGCCACCTTCAGGTCATAATAACCATAAGAGAGCTGACCGTGAAGGTGCTTCTCCGGCAGGAGCGATTTGCCCTGATCCACAGAAACCCTTCCCCCGCAGTCCTCTGGGATGCGGTCACACACTTGTGAGTCTGCGTTTTATGGaGAGACGAGCGTAACTC
481	TATCTACACGCGTCTCAGGCTAACAACTGGGAAAAAAAGAGGTATCTTGGGTACCCTGAAAATCACTTTGGAGCCCCCTCCCAAGGACAGGCAGTATGAGAGGGACTGTCTTTAGAAACCTCCTTCCAAAAAAATGCCTACATGACCTGAAGGTGGCTTGAAGCGCTCTCAATTTGCCACTTtgtgtgtgtgtgtgtgtgtgtgtgtgtgtgtgggtgggtgtgtgggtgtTAAGGGACAGTCAGAGCCAGGACAAGTCCAAAGTTGTGAGGGAGTTTTATGGaGAGACGAGCGTAACTC
482	TATCTACACGCGTCTCAGGCTAACctccagcctgggtgacaagagtgagatctgtctcaaaacaaaacaaaaCCAAGGTGTGGGAGGAGGCAAAGCAGGGTGAAGGAAAACAAAGAAAGGGGTCTAGGAGAGATGCTCCTGCTGACCTGAAGGTGGAGAGTAGTCCATGAGGGAAGTGCCAAGAATTCAGGGCTAAAGTCACATGTCCAGGGCAAGTTGAATAGAACAAAGAAGCCAGTCTTGACTTTTTGCCACCAGGAGATCTCCACATATAGTTTTATGGaGAGACGAGCGTAACTC
483	TATCTACACGCGTCTCAGGCTAACctgctcccagcacctgctcagatcttagagaagggttggggccaagcttccaggccatgaatggcagcaggaggcatacggatttctgggaggaagagggcgggacccagtaagtccccaccttcaggtcagatagggcctgaaggctgggggccaggctgccagtcccaaagaccagagtggggactagtagtgcctcttccatgcctgcccacagagcaatcagcatgcacttcctcccctctgaggtGTTTTATGGaGAGACGAGCGTAACTC
484	TATCTACACGCGTCTCAGGCTAACatagtggcactaatgtatgcagtTTTAGAGTGAAACATATTTGGAgtgacatataaaatacacagaagaacattaaatgtttatgtagtctaatgaataataaagggaaccattaaaccaccttcaggtcatgaaatagaacttcatcaacacccctagaagttccccctccccatagtccctcttcttaatcacaacctctcctactgccagagttgtcattatttctgtcatgatactttcctttcttGTTTTATGGaGAGACGAGCGTAACTC
485	TATCTACACGCGTCTCAGGCTAACCAAGTACCCACACAACCAGGTAGATTTAGAGAAAGAGAAAAAGCAGCTTGCCCTGCTGGACTGGGCCCAGCCAATATCTGAAGCAGGCAGGTGAAAAGGAAAAGGTGCAGATGGATCCTGACCTGAAGGTGGATCCTGTCCAGTATAAAATGTGGCCCCACAAGGACTCAGCACTAATTACCAGATTAACAACCCCTCCCAATGGACGCAGCAGAAGGAAATATAGGAAGGAGACAAACAGAAGGAAGCCGTTTTATGGaGAGACGAGCGTAACTC
486	TATCTACACGCGTCTCAGGCTAACGCTTCCTTCTGTTTGTCTCCTTCCTATATTTCCTTCTGCTGCGTCCATTGGGAGGGGTTGTTAATCTGGTAATTAGTGCTGAGTCCTTGTGGGGCCACATTTTATACTGGACAGGATCCACCTTCAGGTCAGGATCCATCTCCATCCTTTCCCTTTCATCTTCCTGCTTCAGATATTGGCTGGGCCCAGTCCAGCAGGGCAAGCTGCTTTTCCTCTTTCTCTAAATCTACCTGGTTGTGTGGGTACTTGGGTTTTATGGaGAGACGAGCGTAACTC
487	TATCTACACGCGTCTCAGGCTAACCAAGTTCTCACCTAGCCAGGTAGATTTAGAAAAAGAGAAAAAGCAGCCTCCCTTGCTGGACTGGGCCCAGCCAATGTCTAAAACAGGAAGATGAAAGAAAAAGGATGGAAATGGATCCTGACCTGAAGGTGGATCCTGTGCTGTATAAAATGTGGCCCCACAAGGACTCAGCACTAACTATCAGATTAACAATTCTTCCCAATGGAGGCAGCAGAAAAAAATATAGGAAGGAGTCAAACAGAAGGAAGCCGTTTTATGGaGAGACGAGCGTAACTC
488	TATCTACACGCGTCTCAGGCTAACAAGGAATGTACTATTTCTGTTTGTACTTTAAGTCAAATGCTTATGTGAAATATGTGACAACAAATAGAGAACACTGCCTGAAGCAGGAAGGTGAAAGAGAAAGGATGGAGATGGATCCTGACCTGAAGGTGGATCCTGTACAGTATAAAATATGGTCCCACAAGGACTCAGCACTAACTACCAGATTAACAACCCCTCCCAGTGGAGGCAGCAGTAGGAAATATAGGAAGGAGTCAAACAGAAGGAAGCCGTTTTATGGaGAGACGAGCGTAACTC
489	TATCTACACGCGTCTCAGGCTAACcctcagaggggaggaagtgcctaccaatttgtccatgagcaggtcctgaaaaggcaccataaattccctctctggtctgcaagactggcagcctggcctcctgcctttaggccctgcctgacctgaaggtggggcctcagtggggacctgctcccttctgcccaggctattcatgccaaggggcgcctgcaggccagtgctgagctgccctcagtcccccacggcttccctcccatgctcattggtgcccGTTTTATGGaGAGACGAGCGTAACTC
490	TATCTACACGCGTCTCAGGCTAACTTATCTCTTTTAAGTCCATGCTTATAAATTCCAGCCACAAAACAAATAGGCTGAAGGATGGGGGCCATGGATCCTGAAATCTTAGGACTTACGGTTGTCAAGAGAActgtgctgcccatgacctgaaggtggctactagccacacctggctaccaaggactcaaaatgtggctagtccaatggagatgtgctataagtgtaaaatacacaccaaatctcagacttagtaacagaaatgcaaaatatctcaGTTTTATGGaGAGACGAGCGTAACTC
491	TATCTACACGCGTCTCAGGCTAACGGGCCGAGCTTGAAAGTGGGAGGGGGGAATCAGCCCAGTGGAACCTGAAGAATTACAAAAACAAAGATGGTCAGTTTCCCAGGCAGAGACAACCACCACTCCCCTTGTCTGGTCCCACTGACCTGAAGGTGGAAACATCTCCACATTATTTGAAGGCTCTAGATTCTGTCTCCAGCCATCTATGTTCCCCTGGACAAGAGGAGAAACAAAGACACTCCAATTCAATTTTCAGGCCACCTTCCAAAGAGAAGTTTTATGGaGAGACGAGCGTAACTC
492	TATCTACACGCGTCTCAGGCTAACTCTTTCTGAGTCTGGTTAATAACCGTGAGAACACGTCCAATTTGCGGACGACTCAAATCTTAGAGAGCTTGGAGGCCGCGCCGCCTGTCACTTTGGCGACGTGCAGCTGGGACAGCTCCACCTTCAGGTCATCCAACTGTTTCAGCAGCTCCTCCTTCTCGTGCAGGTCTCGAGCCTTGATCTTGGCCATTGCTGCATAGGCCACCGCCGCTGCCTGCTCTGAGGGAAAGAGCtagactattaatatggtGTTTTATGGaGAGACGAGCGTAACTC
493	TATCTACACGCGTCTCAGGCTAACctgctgtcagcaccctctccaatctcatagcaaagtgaggctgagccctggtgccaagaatggaagcaggaggcagacagattcccaggtagaagtaggtgggtccccagtgaggccccaccttcaggtcagggagggcctgaaggctggtggctgggctgccaatcccattgaccagactgggaagttgtgattctttttccagcccttccatggctgcccaaggaccgatcagtgcacacttcctcccGTTTTATGGaGAGACGAGCGTAACTC
494	TATCTACACGCGTCTCAGGCTAACTGTCACTGACTTGCTTGAAAAGTTCTTAGAGTTCTCCATTGTGCATAGcggtgtttctgaaacattaacgtgcataagaattactgggagttcattgtaggtgcagatcactaagtcccaccttcaggtcacatgcttatgacatggtgcctgagaatctctatttaaacaagtgccctaaatgattctgattcaggtgctcaagagtcactgctttgaagacAGGCCTAAAATGAGGAGTGCAAGTCTCGTTTTATGGaGAGACGAGCGTAACTC
495	TATCTACACGCGTCTCAGGCTAACGAAAAACCTTCAGTTTGAGCCTCAAACCCAATCCTCCACAAGCTGTTACAGACTGCTCTTTTCCTTACTTAATTTTCTTATTTCAAGGATATCATTTTCCAAATATTCCAAAACGAATTGACCTGAAGGTGGTGAAAGCTAACTTTGTAGTACTAGTCATCCATGTGTGAAAAATATTTTCACAGAAAAAGCAAGTGCATGAAAATATTTTTACCAGAGTAAATTGCTGGTTCCACATTTCTTTGAAAAGGTTTTATGGaGAGACGAGCGTAACTC
496	TATCTACACGCGTCTCAGGCTAACttcaaattcagagtgatgatttggggtatctggtagaataaatttataagcagcaaagcattcatcctgtggcctagaggcttccaaccacctatacttatatacatgagcaaataaatgacctgaaggtggagcttatatttattttttattttttaatttttatttttgttttaagttccagggcacatatgcaggatgtgcaggtttgttacataagtaaatgtgtgccatggtggtttgctgcaccGTTTTATGGaGAGACGAGCGTAACTC
497	TATCTACACGCGTCTCAGGCTAACTTGCTCCCAGTTGTAACTTTTGATTCCATTTTGAGCCAGCTAAGGCCATGGAGTAATCAAATTAGGCAAATATTATGGAGAAGAAAATGGGCCTGTAAGTAGCTTAAAGTGATGGAAATGACCTGAAGGTGGCCATGCAAATGGTCTGTATAATATCCTGTAATAACCCTGTCCAGGCAGCCCCGAGGAGGCTGGCTTCCAATAGTGAGGTGTCTGATTAGAATAATATTCAGTGGGAGAATGTGTGAGTGTTTTATGGaGAGACGAGCGTAACTC
498	TATCTACACGCGTCTCAGGCTAACttctcccatatttttcctggcaaaatgactagactacattccccagtctcctttgcaattagatgtgaacatgtgattgaatcttgaccaatggcatgtgagactaggtacagggcgccaccttcaggtcaaagcttttaagaaaaaggtcttactctccagtctggctcttttcttccaccagcagtgtctagatgccaatgaggccctagggaattgaggggccacaaaatggggaaaacctgaatctGTTTTATGGaGAGACGAGCGTAACTC
499	TATCTACACGCGTCTCAGGCTAACaaaaaccccaactttgttacaccaaagtaaagggcactcttgaaacaaaaaagcttatttcacctctacatcccaatgcaactgttcttgctgtgcaggaaaatattttatttaaaaatgacctgaaggtggctgtcaatattcatacataggtactgtgaacaaagtcagaaaattagaatcaaaacattttggcgataaaaatttcttcccaaatcaagcatgaagcaaaaggaaattgtgagacttcGTTTTATGGaGAGACGAGCGTAACTC
500	TATCTACACGCGTCTCAGGCTAACATTCAAAGTACAGCCCTCACCCAGAAACTGGTGACCCATCTGCTTGGTCACAGTGTACCAGCTACTTAACTATCTCTCCCTGGCTCTTGCTGTTTACTCTGATTAAGGTTCCCAGCTCCACCTTCAGGTCAGCTCCCTTTTATCTGGGCACAGGGGCTATCTCCTTCTTCCATACTCTGTGCAATCCTTGCCAATGACCAACTAAATACTAAATTGTTAAGAGCGATATGTTATTTTCCTTTAGTCTCACGTTTTATGGaGAGACGAGCGTAACTC
501	TATCTACACGCGTCTCAGGCTAACacaggcaactttgtgtagtagaaaaagcagacacttaaaacatttttaatgcatcttcaaatcctacttcattcactagctagttggccttgggagggttacttagcctctctctctctgattcttgtctgtaaaataaaaatataatgcctatcttgcagtaatgttgtgaaaagaaacaggataatgtgtgaatcacctagcacaatgaatagctcatagtctgagcttaataaatgttggatgtgtcGTTTTATGGaGAGACGAGCGTAACTC
502	TATCTACACGCGTCTCAGGCTAACTGGcagtgcagcaacactgtgctagaggggagaaagcccacacccggcagccagaggtcccgtgtccctgctctgtctccacctttcccctttgtgccacagtgagcaaaccgcatgccctccctgagcaacagctttttcatatggaaagcaggaaagacaacaagacccaccggggtgtgatgaggattaaatgagatcatcgtgaaagtgttcaacaccggaaacgctcatcagatgctatctcAGGGTTTTATGGaGAGACGAGCGTAACTC
503	TATCTACACGCGTCTCAGGCTAACcagccactgctcactgagtgctttctatgtgtcgggcttggtagctctgttacatgaattatctcatttaatccccacacatcccatcaggtagaggaggctactatcctcatcttccagatggggaatctgaggctaaagggagttaaatgagttgctccaggttatacagatagcaagtgataaagtgtagatatgaaccctggccatcaggccccagagtttgtgctcctagtcatcatgaaatactGTTTTATGGaGAGACGAGCGTAACTC
504	TATCTACACGCGTCTCAGGCTAACGAGAGATGAaaaccctgagctaggacacttacattcattaacttttttaactttcgtgataaccacattgagtacactttttcctattttatatagcatgaagctgagtcccagagtggtcaaattaatggctgctgagtagtgtaaagactttgttcagagtcacagaactagtatgtgttgaacctggaattcagaccctggtgtgcctccaagaccttagttctttcacccataccaAATAACTCCAGTTTTATGGaGAGACGAGCGTAACTC
505	TATCTACACGCGTCTCAGGCTAACGTTCATTTGGTAaccatttaccaagatcctattatgtactaagccatgcactaagtgctttgcatgtgttaccccatttaataatccctctaacaatcttatcctgtgaagcggatctatttccctcctgcccccaacgtttgagagataaaaagatgaaagctcagagagcttaagaggcagaattaggactgaatccacatcactttgactgcaaagtctgtgattctggccactgTTTCTCGTGATTGTTTTATGGaGAGACGAGCGTAACTC
506	TATCTACACGCGTCTCAGGCTAACACTTTGTTAgctgtgctatgggccagacactacaccagaaactttcacatatgtaatccctttgaattttcacagcaatcttgaaggaaggcattgtcattaccataattttatatgtaaggaaactaaagctgaaagaatttaagttacttgaccaaggtcattcaactaaaagctgggtaaatcctagatactaagctaaagtttgtttccacccaaattctaagctcctaattgtaccCCATACATAGTTTTATGGaGAGACGAGCGTAACTC
507	TATCTACACGCGTCTCAGGCTAACtctgcctggacatggagtagagaaaaccccactgcaacatgGAAatcattttttttaattctcacaactaacttactgagataggtatttttatctctatgagggaaacgaaaaaactcaggaacagagagaacaagtaccttgctaaatacaccaataataattaagcaatacttcaaaataggtatttctgactctagagttcTTAAGAATATCTTGAATTCTCAAGGCAAATATCATTGGTCTTGATGTTTTATGGaGAGACGAGCGTAACTC
508	TATCTACACGCGTCTCAGGCTAACacctgagtgggaagtggcagaatcagTAGAGTCAGCCCTACTCacaaccctaaatgacaggtattaccatcaccagtgaacagagggagaaactgtctcagagatgtgaagttactcagctgggagtgtggagccagggcctgaatcaaaaactggctgactccaattgtcctaccctttcactactgcatcataatgcgtccctgAGCCCAAAGGATCATTTCCTAGAAAAGCCCCTTCACCTCTCCAAGTTTTATGGaGAGACGAGCGTAACTC
509	TATCTACACGCGTCTCAGGCTAACTTACATGCTCCTTTTTATATCATTGGATAatagtttagtgtggtggttaatatcatgcacactggagccaaatctgttaggttcaaatcctgactctccttctatttactaattatgaaaccttaggaaaattattcaacttttcatctgtaaatatggggattataatggtgatccactttatatgactgacaaccaaataagtgaatacgtgtatagcAGGTATTAACCATATGCTTAGCCGACCTATGTTTTATGGaGAGACGAGCGTAACTC
510	TATCTACACGCGTCTCAGGCTAACgtcagttttcctcatgattggACAccgagcactgttctatgtactttatgcatttaatttttaaaacaaatttatactgtagctattgcttttatttattatagatttcagtactttatacaaaaggacactgagaaattaagtatcttgtctgaggtcccagaacagtgtcctgaactcagacagttgttccagattctgcaagattagctaataattacattgtGAAGAAAGAGACAACTGACTCTGTGTTTTATGGaGAGACGAGCGTAACTC
511	TATCTACACGCGTCTCAGGCTAACAATGTTGAGCCCACAGTTTTTTACAGGTAGTGTGCTAGTATGTCCTATCTCATTTTGTAactattatttttcacattttatagatgagaaaattgagctgtagtgaagttaactatcttgctaaagatcacatagtaagtggtagaaccaggattttaacgcacattttattccagggccctagttcttaaTGCTTAAACTTGATTATGTCACTGAAAATATTCCTATGGGATATAACATCAGAAAAGATGTTTTATGGaGAGACGAGCGTAACTC
512	TATCTACACGCGTCTCAGGCTAACtcatgatggtagctatcctctctgtattgctaacagtcatatgcccagggcctaATGCATACTCCTTGAGTGAATGAACCaatgactttcccaagaatacccagcgatttatcaataaaggaatctaacccaggcatgagttatcccataatttatgctttgaatcactaAAGATCCTCACTTTTTCTATGTCTATATCAAAAACTGATGAAGAAGGAAATTGTAAAAATTGATGGTTTATTTTATTTAGGTTTTATGGaGAGACGAGCGTAACTC
513	TATCTACACGCGTCTCAGGCTAACCCTAGAGACAataacaaagtagttcagagcactggctctggagcttgacctcttcagtttaaatccgaacttgctgttcggatttattgtatatttaggcaagttacttaactttcctatgcctcaatattttcatccgtaaaacaggcaggataatgatggtacttatctcgtgaggttttcaggattaaatgtgaaatgtgaaaaacacctagagctgaatatctggtatataataagAAGAACCAGAGTTTTATGGaGAGACGAGCGTAACTC
514	TATCTACACGCGTCTCAGGCTAACcagcctggacaagtgcaaaacaatattagaggtttaagaatcaaagaggttagccttggaatttcaaccatttactaaatgtaagaacttgggtaagtttcttcagtttctttgagtctcttactttatcattaaattcagtgtaaaacctgcctcatatggttacttgagtaaatgatacaccatatagaaagtgaaaagctgagtgactggcatatagaaagtgctcaataaatgtcatttctgctatGTTTTATGGaGAGACGAGCGTAACTC
515	TATCTACACGCGTCTCAGGCTAACCCGGGAATCTTTTAGCGAAGGAACAATTCATTACCTGTatatagccacaatttgctgaaagcttacttttgtgtcaggaactgtacacgaaggacctaattttactcatgaggaagctaaagcttagaaagtttcagtgcctttaccaagattataacactaattcttgctccactagaatttaaattcgaattgattgggttccaaagccATGATACTAAGGATCAAAGACAAGGCTTGCAAGATTTAAGTTTTATGGaGAGACGAGCGTAACTC
516	TATCTACACGCGTCTCAGGCTAACAAAAGTTCAATACTTATAATTTCAGCAAACAGAAAGGATCTGGGGTGgagccaatatgatgtggtggatagaacttgggtcatagagtcagatagactcgagtttgaagtccagctctgccactttgccatctgaatgacaatgagaaaattgcaagcaattctgaggctttgttccctcatcttataaaatggggataataGtgatagtggcaggaggcagtcaaatgcctaggaaaatagggcaggtcGTTTTATGGaGAGACGAGCGTAACTC
517	TATCTACACGCGTCTCAGGCTAACCTAAAGTCTCATTGGAAAATGACTACTATCTTCCAATATTTGAAgatgctagagtctaaaaagcccaagttcaaatcctgactcaaccatctactcattgtttgactctggacaaatttcccaaatcctctgtgcttcagttttgccacatgcaaattgataaaatgggaataaataatTCCACAAGGTGACAAGAATGTAGCCAAAAATCTTCCACAAGGCCCAGTATATTTTTGGCAACACATTTCCTGTTTTATGGaGAGACGAGCGTAACTC
518	TATCTACACGCGTCTCAGGCTAACGCTTAAAATCTAAACCCtagaaatacaatgaactttggaactgggcaagcctgcattacaacttcaacttattttccatctgggtgattctgagcaagtcccttagtctctctgaacttcagtttctctatataaaaaatggagataatttctactttgacggcctcattcctttggggggatttaatgagataatgaatgtgaaagcacttagcacgttacttgcaacatagAACACTTCTCAACATTTGTTTTATGGaGAGACGAGCGTAACTC
519	TATCTACACGCGTCTCAGGCTAACACTTGTTTTTAATTTTAAAAAACTAGAATATTCCAGTTTTAAAGAAGAAGAAATATAAGATAGTTATTTCAAAATTAAGAGGTTATTTAAAACTCCaatggcagagccaagatttgaagcccaggaatagatcctataattttaattcctatgcATAAAGCCATACTGTGTCTGATCCAGTTAATTATATCACTAGTTGataatataaataatattttaaaGGACTATAAAATATGAATATATTTGCTGTGTTTTATGGaGAGACGAGCGTAACTC
520	TATCTACACGCGTCTCAGGCTAACTTAAGACTTTAACAATTCTTAAGGTTCCTTATTAGCAACTGTTACTTTGGAATATTGAGATGTCATGaagagaactagacttagaatatgaaaatttgaattatagtttgagttctacccacaatgctggctgaggtaactttaaaaaataagtaatttgtgcttagcctcagtttccttaACCTTATAGAAAGTTGTCAGGCTTAAATAAGGTGAAACTTTTCTTTTATTGAGcaagtactgtacttcaGTTTTATGGaGAGACGAGCGTAACTC
521	TATCTACACGCGTCTCAGGCTAACTGAAAATCAGAGGCTGAGCCAACAGAGCTCTATGATTCCTATCAGAGGAGCCAGTATGGCATAAAGCAAATGTTGAACCAAGAATCAAagtaagagacagggctgggtccatatctagttttgtttaactccaaagctcacagcttaaccactctgctacaTGGAGACACAAGTCCACTAAGTTTATAATAATTTTAGTTCCCACCCAGATAATTATGGCAATAAAATCTGGGTCATCATCATCATAGCCGTTTTATGGaGAGACGAGCGTAACTC
522	TATCTACACGCGTCTCAGGCTAACtcccagcactttgggaggctgaggccagtggatcacctgaggttaggagttatttaactcttaaaacaacctgaggtaatatcctgatcatcatttacccacgaagaaactgaagttgagaaagatgaaaatgaattgcctatgacaccaagtaagtggctgtaaacatgatttatatttaaggaatctgactccaaaTATTATAGTTCAGCTGGAAATTCAAAAGTGAAAGAATTTACACACAGAAAAAGTTTTATGGaGAGACGAGCGTAACTC
523	TATCTACACGCGTCTCAGGCTAACcaagcgatcctcctgcctcagtctcccaaagtgctggcattacaggtgggagccacggcacccagcTgaggtaggtattattatccctattttttttttaaaataggtcccattgaggttaagtaacgcttgctcaaaatgcacaggaagtgacagagttggatctgaaaccagtatctatcACATGGAATCTTATCACACCACTTCTCACCACATCATGATGGAATCTTACTTACATTTGTTTCCCTCAGTTTTATGGaGAGACGAGCGTAACTC
524	TATCTACACGCGTCTCAGGCTAACGCTGCCAAGAGCTCCCATCCGCCTGTGTTACTATCTGATCTCCATTGTAACTATATTTagagatcacaaagcctgggatagaggttagagaaactgaatcttagtcctgcctctgcttctggctagcttcaggccttatctgggtcacttttctggactgcattttttcatctgcaaactaagatgtttggaGTGAGTCTTTAACTTTCAATAGGTAAAGAAAGAAGTGCAAATAGCCCTAAATTTTAGGGTTTTATGGaGAGACGAGCGTAACTC
525	TATCTACACGCGTCTCAGGCTAACCAGAGCCATACAGGGCCTTGCTTCTTTACGGGAGATACAAAAACTCGGCCCTAATAAACAGAAatagtggttgagcccacaaactagcattaagttgtcctaactgtaatttccagctccgtcacttgctgtgtgggaccttattatctccaaaacccaattttttcaacttcacaatggaattaaAACAATCTAATTTTTCAAAATGGGGTTAACTTCCACTGTAAGTTACAGTATATTGGCCAATAATGTTTTATGGaGAGACGAGCGTAACTC
526	TATCTACACGCGTCTCAGGCTAACGCTCTTATTGGCTGGAAAGGAAGAAGCATTCTTTCATTGGTTGGTGTGTATTGCCTTGTCAACCAATAAGAGGATGCCATTTATCCTTTTCTGACTAGCTGAGTGAGCAGGGTACACAGAAGGATTGAATCTGCCTTAGTTCCATCCAGTAGCAAAGGACAGAACTCAGAGTCCTGGACTCAGGATCTGGAATTGACTTTGGCTAATCCAGATTGCACTGACTTGCAAGGATGACATTTTTTACCTACCTGTTTTATGGaGAGACGAGCGTAACTC
527	TATCTACACGCGTCTCAGGCTAACgatacaaacaagacacagcccctaacctcaggaggctcagggtttggtggaatagacgcgtgacttgccccctttctgccgtatgacactttgggctcgttacttgaaagccttggcttcctcatctgtaaaatggggttataaatgtaccaatctcattggtgataattcattgagttgatgcataaaaatgcttaggacagggccaggctcaataagggtgagtagtcagtgttattatCTGCCATGCGTTTTATGGaGAGACGAGCGTAACTC
528	TATCTACACGCGTCTCAGGCTAACAGATAACTGGACATTCTTGGTTTTCCAGTATTTTAGAAAATGCtggagcaggagaaagaatggggtttggaattagacacatttggctttgaatctcttttctaccactaggtaattgtatgacaatggagaggtgattactgcgctgaaaatcagtttcctgaagtgaaaaagggaatcaagttacgtcacagagcctggtgtgagCGGCGCTCTGTCAACACCAGCTCTTCATGGGTTGTGGTTTCCTGTTTTATGGaGAGACGAGCGTAACTC
529	TATCTACACGCGTCTCAGGCTAACGACTCTGCTTGGAGGCCCATCTACTGTGGATGGGTTGGTTTCTTGTGTAAAgattcaggcagagtagcggttaagtcccagcctcgctacatatgaacaatgcattacttaatgatttaacttctttgaacttcagtttcccttccgtacaagggagattatatctgcgagcagagttgtGAAAGCTGTGTGAAATAACAGTTCATTGTGATCTAGCCAAGTGAGTGGTCATGACATTAGTGGTCACTTCGTTTTATGGaGAGACGAGCGTAACTC
530	TATCTACACGCGTCTCAGGCTAACGATTAAAacagtcagtgcaatgattaaatacacaggcatacgagttaaactacccgggttcacccctctaatagtatgacgggctaggttcttaaattctctgcacctgtttcctcatctgtagaatggagataattgtacctacctcataaagaaattgtgaaaactaaatgtgatgatgtctataaaacttaagaacaatgcttgcctttgagtaaaactccacaaatgctagatagtattTTATCACGTTTTATGGaGAGACGAGCGTAACTC
531	TATCTACACGCGTCTCAGGCTAACTGAATGAGTACtaatagctatgatttataagtccctactagctgttggataccatatgcatttttttccatatcccacagtaaccctgaaatgtatatagtgttttctctattttacagattagaaaacagaggataagatatttgaagaaacacacagatagtaattttgtatctgagattccaacccagagctccttgttttcagagtccctgttttcatctgctttactattcagcTGGACTGGCTTGTTTTATGGaGAGACGAGCGTAACTC
532	TATCTACACGCGTCTCAGGCTAACcacgtgtacctctgaacttggaagttgaagaaaaaagaaAAAGGAAAGTTTTCgtgtttcagtgaaaagagttttgaacttggaatctagtggattctgccatctagctgtgtggcctttggcaagatatttaacttatttggatacgtcttcttatctacaaagtggagatggtaatggaacatcatgagaattgtacaaacataaataagCAgccgggcacagtggctcacgcctgtaatcccagcacGTTTTATGGaGAGACGAGCGTAACTC
533	TATCTACACGCGTCTCAGGCTAACaagagcacagattctggaaccagtctgcttggtttcatatcatagctacctcatttattagctgtgtgacattgagcaagtatcttaacctccctgtgcctcagttttaccagctgtaaaatgacaataataatgttatttaataaccatttatttcagtatcttcccgagtagtgtcgttatgagaaattaaatgagttaatatttgtaaagcatttaaaacactgcctggcacaaaataaccaatgtaGTTTTATGGaGAGACGAGCGTAACTC
534	TATCTACACGCGTCTCAGGCTAACGTGGACTACCTCGTATGTGGTAgtacttagcccagaactgagtacttcacgtgtagtatttcatttatccccaaaactttatgatgtagatactgatataaccgcattacacatgtgagaaaactgaggctcagagggtggtatgacttgcccaaggttctacagagagttggtggaaatgaagtcataaattataaaccttccagatcctcccacccctgtgcgctGAGAGTAACGTCAGTGCAAATACGTTTTATGGaGAGACGAGCGTAACTC
535	TATCTACACGCGTCTCAGGCTAACtataaattttcgaatcagctcatcaatttctgcaaagaacccagctgggTcgacaaccctttgaggtaggggcatattatctctattttacagacaaggaaacagaggtgtaaagaagttaaatcgtttgctcacggttacacaactaggaaatagcagagccaggggttcaaaccacatcagttggactctagtgtccACAGCCTGGGCCATGGCCACCACCTTCTTAGCTCCAGAGGGTGCCATGCTTGTTTTATGGaGAGACGAGCGTAACTC
536	TATCTACACGCGTCTCAGGCTAACTGTGCTTTCATTCTTGAAACTGTCATCCTATGATACCTATTAACcggaggggtgattcaatgcagtggggaagcacatggactttggaataaggttgcctgggttgaccgtggctctgccacttactagcttgaaccttgagcaagttcctcaatttcatcatctgtgaaacacaggacaccaacagcagcacctacctatatggGAACTATTCCTAACAGCATTTATAACACAATAAGCTCTAGAGAGGGTTTTATGGaGAGACGAGCGTAACTC
537	TATCTACACGCGTCTCAGGCTAACCTAATTACCAAATCCAAGGGCTCCTTCACCCTGACCACTCTGGAACCCAACAAAGCTGACACACAGCCCAGCCcagacaggcctgaatgtgggtcctggctctcccatttgccagttctacagccatgggcaagtggctcgacctctctaagcttcagtttcctcgtctgtgaaatATCTGTCAGTGCTCTtaagggaggagaccaccccacatattgtcttacgcccaatttctgcctccaaagagagaGTTTTATGGaGAGACGAGCGTAACTC
538	TATCTACACGCGTCTCAGGCTAACTTGTTACCACTTATTCAGGTCTTAGGATTTCTTCatgagctcctttaacctcaccgccactcaatgacagaagttctcttatttccctcaggacaagaacacaggacatagaagagttaataaatttgcccaccgtcttacaattaataagtagtaaagccaggatttaaactcagacagtttgggtctagagcacacacttctaaccctgtgctGCCTACCTAGGATAAAATATATAAAATATACCAACGTTTTATGGaGAGACGAGCGTAACTC
539	TATCTACACGCGTCTCAGGCTAACAAAAGAAGGGAAGCATTTTAGAATGGGCAGAGACCTTAGTTTTTAGAGCTCAGAAAaaaatcacacagctagaaaatgttagaaatcagctactgcaatactttgagtcttctggaggaaagtgaagattagaaaagttagctccacagcagcacagtggaattaggacgcatagttcctgagactctctgtcATGAGTTGTGCATACTAGGCAAAGAAGACTAGAATTATGGCAACCTCACCATGAACTGTTTTATGGaGAGACGAGCGTAACTC
540	TATCTACACGCGTCTCAGGCTAACTAATTCTGATGACAGGATATTGACCCtgtgtcaagcactgtgctaatgctttatgcttattggctcctttattctcagaacaactatttgagagagctactattattattcccattttgaggtgaggaaattgagtcacagagagataagttacttacataagattacatgactggtgagtggcaggactaggatttaaattcaagcagtatagccccagagtTTCCCTAAGaaaatataagatattttaGTTTTATGGaGAGACGAGCGTAACTC
541	TATCTACACGCGTCTCAGGCTAACGACCATTCTCTGCCACTTCCAAGTCTTGTTTGGCTGCATTTGGCTTGGCCAGGTTCTTGCCAGTTACAtggaatcagactactggaatcaaactccagttctgtccccttagtggttgggtggctttgggcaggtgatgtgacatctccaagcttcagttttgtcatctataaagatagtaCAGAATGGAATGAAATAATGTAAGGGTGTGCTTCGCCTGCGACCAGACACATAATATGGGGATTGTATTGTTTTATGGaGAGACGAGCGTAACTC
542	TATCTACACGCGTCTCAGGCTAACAAAAGTTTTGATCAGCagcattgactctgtgctaaatactgtgctcagctctttggatgttatttcattgaaatggaaagaacactgtaaagttgtcttgtgaggcacactttcctgttgaggaaataaaagcattaaataacttgcccccaaatacaaagctattaggattgaaacaaagacttgagcccgggatctatctaatttcaaggtccttgttttttttctactacaTTTCTCTTTGAGATACGTTTTATGGaGAGACGAGCGTAACTC
543	TATCTACACGCGTCTCAGGCTAACGCTTAAAGCCAGGAAgggaaatgttctggattaaataagagcagaactgggtatttattattccttgggctgtctgactcactgcataaccttataaagtcatttcctctttctgggactcactgttctcatctcaaaaataaggatagtaatacctgccctatttatatcacgggattgctgacagaataaaataaaataaaatatgtATTTTTAAAAATAAAAGCTGGGGAAAACTAGAAAATACAGCGTTTTATGGaGAGACGAGCGTAACTC
544	TATCTACACGCGTCTCAGGCTAACtgtcacatcacaaatcacaGATATGTAAGCATGTGCTGTTGTTTTTAGTATTATAgtaacattacctctatcacgttagagattgtgaaatgtcatgtcagagacttcagataacctgtcccaatcccagcactggaacagcagagtcagggttgcatgctgtttcctctggccccgcagctcatgccacttccaATATGAGATGTCTAGGTTagctgatatctccctctctttatctgtccttcatttgGTTTTATGGaGAGACGAGCGTAACTC
545	TATCTACACGCGTCTCAGGCTAACgtatttagtgagagcatatgagtgctagatagattatgctaagagcttttctgtgcattgttgatctcatctattcctcacaacaaccccataggctaggtgattttattatctacatttttacagaagaaagaaacaggggcctagagaagttaagggacttgcccaagatcacacagctactgaggatgagctggtactggaacccaaatctggctgactctaaaacctgtgttcttaaccattataaGTTTTATGGaGAGACGAGCGTAACTC
546	TATCTACACGCGTCTCAGGCTAACTCTAGATATTCTCTCCATACTTTTGGTAGCTACTCTAACAAACAATCGTTACAAAACCTTGATAGGACTCTAAAGACAGGCTCTGTAGAAGCTGGCCaaaggatgtagtttttaggataagaaagcctggatttgacttctagctctgctgcttttccttttctttttttttttttaaattttgagatcgagtcttgctctgtcgccaaggctggagtgcagtggcacaatctcagctccttgcaacctcGTTTTATGGaGAGACGAGCGTAACTC
547	TATCTACACGCGTCTCAGGCTAACGGGCCCAAAATCATGCGTTCAGCTAACATGTAGTGTTTGTTACATGCGAGGTGCTGCTCCCAAGGCTTTATCTTTGTaaccttgtgaaataactattcctccaaccttgtgaataaggaaacaggtacagagaggtgaaaggatctgtcctaggtcactcaagtgacaaatggacaagccgggttgaacccaagtaatctggaccttagacagcaggattttaaacactTCGGAGGATGGGAATTGAACGGTTTTATGGaGAGACGAGCGTAACTC
548	TATCTACACGCGTCTCAGGCTAACTAAATGTAATaatagcagctattatttatagtgaccacttatttcatgttaggtattcttttaggttgtatatgttaattgatttacttggtccaatgaaatagatgctaccattatccctcctttttaacagatgtggaaactgaggcattggatagattgacttatccaaggtggcacagttactgaatgacaaagccaagattcacatcctgtctgaactcttaaacattatgctgtTGTTTGTAGTGTTTTATGGaGAGACGAGCGTAACTC
549	TATCTACACGCGTCTCAGGCTAACattacgctacatgtcatggacttttccagtcaacatggcaaatgttaaactgataaatgccaagggtctactttattgcccccattttatagttgagaaaatggaggttcagacaggtcttatatggaggaagtggcagagtttggatttcaaaacaggtaaatctggctccaaagccACATTACACTGACTAAAGATTTTCTCCTTAACCTTATTAAAACATAGTCATGGTGAAATTTTCCTTTCATTTGTTTTATGGaGAGACGAGCGTAACTC
550	TATCTACACGCGTCTCAGGCTAACATATATGGAGAAATAAGAAAATACAAtgcaggtgaaaatcctgggttctggaatcaggttgttgagtttctaagtcctattactgctacttactggctgtgcaatcttgaacaaactacattatttaacctcggtttcctcatctctaaaatgaagataacattacctacctggaaatgctgctataataaaaatcacaaaatatgcataaggtgcttgatgcaTTTTGTGGGTTGAATTTCATCCATCAGTTTTATGGaGAGACGAGCGTAACTC
551	TATCTACACGCGTCTCAGGCTAACTTGCATTTTTTCAAGTTACTTTGAAAAAAGCTGCTTCAAAatagcatgacacagtggttaagagcaagggctctggtgctgcctactagctgtgtgaggctgggcaagtcacttctctgcttcttctcattcatctgtaaattgaaggcagtaatgagatctacctcatggttgctgtatgggtttagtgagtatatttaaagtgcataggcagggcacggtggctcacgcctgtaatcccagcactttgGTTTTATGGaGAGACGAGCGTAACTC
552	TATCTACACGCGTCTCAGGCTAACCTGGGCAAGAATAGTAATAGATGCATTATTGTAATAGAACACTTAGTAGGTGCTGACTTGACATCTGTTATTCCatgaggcatttaaggctcagagatgttaaatagcctgtcaaaggcaattcagaattgcagatagtcagtggttaaacccagtatgtttgagacaaaagcccAAAAGAAGTGCAAGGATTTGAGAGAAATCAAGGTAGAAGAGACAGACTTCATGACAATGCGTGCACTTTAAACAAGTTTTATGGaGAGACGAGCGTAACTC
553	TATCTACACGCGTCTCAGGCTAACCCTCGGCCGCGCAGCACAGGGTTCCCGCGCCCTGTCCCTATGCCCCGGGGACACAGGGCAGGAGGCTgaaaaagggactcagcgttagaaactatggttggaattctccccctgccacttgctatgtggccttggccagtttaccgttgtctcggagcctccgtttcctatctgaaataaggaAtcattcattcaacaaatattaattgccatcctaatatatgtcacctctggtctggacatttggcatGTTTTATGGaGAGACGAGCGTAACTC
554	TATCTACACGCGTCTCAGGCTAACataccagtatctaCACATGTGGCTTCcagtaaaatgagcacagactgagattacagaacccaattcctggccctctctgctgctaaatatctatcaggaaagatcctccctgagcttgcttactcatctgtaagttggagccaaaaatgttctttggatcgtgtgtcatttgtgcagatgtgataagattacacacgtcaagtgctttacacattgcctaataAGTACCATTCACCGTTTCTTCTGCAGAGTTTTATGGaGAGACGAGCGTAACTC
555	TATCTACACGCGTCTCAGGCTAACATGtgagcacctactgtgtgcaggcgcgtgctgggtcttcatgagctctaaccctcacagcagtcgtgcaacgtgggattgccaaccccccaacccatttcacagatgcacaaactgaggctcagaggggggaatcgcctgccccaggccccccagcctggaagaagcaggtctgggaggggaacctgggaccttgtgttttccccagctgtcctcctgctgccccacCAGGTGGACACCTGCTTCCTGCGTTTTATGGaGAGACGAGCGTAACTC
556	TATCTACACGCGTCTCAGGCTAACCAAAATCAATCTCAAAATTAAAATTACAACCAGGATTCAGTAAATTAAactaagagtcgaggaatctgggtcctggttttcatcttgccactgcatgaccttcaatctatctgggtctcaggacactctcttatctataaataggtgttgaaacaaatcatcttgaatatctttctagctctgttaatctgtaattccaggaAATCAAAGTAACATGCTGCTAGCTATTTTAGGTTAGGGATCTTAAACAGTTTTATGGaGAGACGAGCGTAACTC
557	TATCTACACGCGTCTCAGGCTAACATATACAGATGACAGTGGGTGAGTTGAGTTTTATATGCCACAACAATTAtggtgcaggatgaagagcatggcctaggcagttagatgaaccagaagtctctatggaggaactgccgctttccaggtactgagcctgggcaagtcagttcacctcatgctcctcagtttcctcttatgtaagacatagttaagagtagcagggctgggtgcaatggctcatgcctgtaatcccagcaatttgggaggctgaGTTTTATGGaGAGACGAGCGTAACTC
558	TATCTACACGCGTCTCAGGCTAACATGGTTGCTGCAATCAACAGTTCATACTTcaatggaaagaaggtgggatttgattcctggctgcaaatcttcactctgtcacctgctatctgtgtgccctcaggtaagtcatttaacttttctgttcttcagtttccttatatgcaaaataattcctactttgcagaatggttgtgggaggtagagttatcttaagacagtctagcacagtgtctgctacaTGCTGGAATTCAAAACATTCCCTGCTGTTGTTTTATGGaGAGACGAGCGTAACTC
559	TATCTACACGCGTCTCAGGCTAACgcctcctaaagttctgggattacaggcgtgaaccgccgttcccgaccTCAGTATTGACGACGGCCCTGTGaaaaggggaaaccaagaggtgcagagatattaagtgatttgcttgtagtcactctgctgcgtggctgagcttggttttgaatccaggactgctaacttcaataccaatgGAAATGGGTATCAGAAACGAGGAGGGAGGGTGAGCTGGGAGGTGCTGAGGGAAGAAGAAACTGGCAAAGTGGTTTTATGGaGAGACGAGCGTAACTC
560	TATCTACACGCGTCTCAGGCTAACACTGAGGCCACATTTGTAAGATTAAGAAATAACCCCAGAGTCCCTGAGGCCACACTAGCGTAaatggaaatgctggacaaggaatctaaaggcctgagtttgagttccagttttctcccctagtagataagctgttttctaatggcctcagttttctcaggtgtaagacggggagaattaaggaaataatgaatataaaagggctctttcaatggtatagtgttatacaaatgtTAATTACTActcgcagGTTTTATGGaGAGACGAGCGTAACTC
561	TATCTACACGCGTCTCAGGCTAACTACTTAACCACATTTTTGGgagcggcagcatcgtataaaggaaaaatcttaggctttggagccattttaccttccacatggcttttgacaaaaatacataatctctctgaagctgtctcctcatctctaaaatggggatgataataatatctaccttgaagtactgtgaggatttaaattagacaaattacataataaaatatcctagcataacatgaaaggcattcaataTGTATTGGTCCCCTTCTTCGTTTTATGGaGAGACGAGCGTAACTC
562	TATCTACACGCGTCTCAGGCTAACagaagtttgtCATGCAGGGGACACTTGAATGCCCAGTATGGGCCAGACAgcatcagctcatttcagtcccacagccctgtgagggaggaactctgccctgttttacagttagggaaattgaggcacaaaggctaagaagtcgatatccaagggcacagaatgattgggtgacggtgagcccaggcagtgtgacaacaaggttgctgccccacgccacctctgtctttcGTGGGTATGTCGGTGTGAGGTGGTTTTATGGaGAGACGAGCGTAACTC
563	TATCTACACGCGTCTCAGGCTAACAGGAGGAagtgactgtttattgaggaactgtgatgtgccaggcactccacaagatgttttgctcattcaggcctcctgagcaccctgggagacaggcattccaatgagcccatttcacagatgaaggcatttagggtcaaaacaataagccaaagtcacccagctggcaggaggccacgctggaatccaagctcagcagacagtgaagaggcccgtttgctctgctcccagcctgtctgctagGCTTGCAGTTTTATGGaGAGACGAGCGTAACTC
564	TATCTACACGCGTCTCAGGCTAACTTAAGACCCAAGCtttattgaatggctactctgtcagctaatgtgctaagtgcttttcaggtgttgcttcatttaacccacctgatacacagtcacgaagaattttactatttccattttgcacgaaatagtgaagaagggctcagagaaaataagacacttgcccaaggtcacacagcttgtaagcagggggagcagggagttggatgcctattaccctggtttatactctttccCTCCTTGTACTCTGGTTTTATGGaGAGACGAGCGTAACTC
565	TATCTACACGCGTCTCAGGCTAACcgagatatggcccagtgatggtctgaaTAATTGCTGCTAATAATTTGAGCCCCGTGATctcatttaatctttgcaactctatgaggtagacataattactcccatttgcggatggggaatccaaggaacagaaaagctaaataattgcccaaagtcacatggtaagtggtggcagtagagagaaccaggcagAAGGATCTGAGAACTATTTAGGAGGTGGTATGGGCATGACTGGATACATAGTTACACAGTTTTATGGaGAGACGAGCGTAACTC
566	TATCTACACGCGTCTCAGGCTAACCTTTCCTGACCTTCGGACCCTTGCTGCCCCCACAGCTCCAGAAGCTGGAGCATTTATCTATAACTCAACacctgggccccagtctcagctctaatacaaacaccagctctgtgacctcaccttagcttagagtagcctctcttggtttcatactttgatctgtaaaacaaaggagtgtgacCCTTTCTTTTTTTTCTCTCTCTCTCTTTCAGCACTAACCTGTTAACCATGCTTGAGAGAAGAGGTAGAAGTTTTATGGaGAGACGAGCGTAACTC
567	TATCTACACGCGTCTCAGGCTAACAAGTCCACTTCCTTCCCCATTtaataaaggaacacctatagtgccttctgaaggcctgctatgtgccaggcactttacatatcaagtcctttttatttatcaaaacaaccctgtgaaacagttaccattaaccccattttacaaatgggaaaacggaggcacagagagataaaatcattggtcccagaacaagccagtggcagagtgaggatgtgaacccaaatctgctggcctGCCCACTCATGCATGTGTTTTATGGaGAGACGAGCGTAACTC
568	TATCTACACGCGTCTCAGGCTAACAAGAGTCAGAATGGACCCGCCAAACTTTGCCCCGAGCCAGAACGGGCTCCCTACCCGCGTCCTCGACCCATGGGTCCTCACCtccaggctggtgtcctcattttacagtggaggaggccgagaccaaggtcacacagagagcaaggggtagagccgggtctgactccaTCCACAGCCAGGACGCTTTAACTCGTATTTTTCACTTGGCAGGGGCTTGGCGGGGACGGAACGGTGAGGTCAGAGAATGCTGGTTTTATGGaGAGACGAGCGTAACTC
569	TATCTACACGCGTCTCAGGCTAACAGGCAAATAAGTGTCCAGAGGGGCTGGCAGtcctacttaatcctgttaacagcaatccagttagctaggataccctgctacacacagatgaagaaactgagatttatggaagttaatagcttttcaagatcacacaaacaataaatggcaatgtcaggatttaaatctgtttctgtccaggtacaaaaaccatactattttatgacaccatgttgcccttAAACATTTCTTTTCTTGGCTTTCTAACACTGTTTTATGGaGAGACGAGCGTAACTC
570	TATCTACACGCGTCTCAGGCTAACacctcccactgggtcccttccaTttatcaactttggtgtccccacagctccagggtggggaaagaggaaataatactttccctcttttacagaagacgggttgaagatccgagaggctgagtcacttccacaaagtaacacagctggtaagttccaaggctgggcttcttgctccaagactggtgctagttcTGGAGGAACCAGGACGCTCCTGGATTTATCCTCTGGAGTTTATGGAGCAGACCGTGCAGTTTTATGGaGAGACGAGCGTAACTC
571	TATCTACACGCGTCTCAGGCTAACTGTGGTCATtaacaataacaactctcatcattatgcatttattgtatgtaaggcacattatggccattatttcatttacgtattaaaccaacttcataaatattattatttgtagcttcacaagtattagtatcaacattttcagatgaagaaactgagccttagaggggtgagcaatttgctccagatgaggcggtactgaaatgaaaatccaggtctctaagaactgggtctatttgttgaatgcctaGTTTTATGGaGAGACGAGCGTAACTC
572	TATCTACACGCGTCTCAGGCTAACCTTATGCTAATACCTCTGTTCTTCACCACCCCACACCCTTTTCCTTGATAAAGATTCTGGGGATTGGAGAGGAAGTAACTTGTTCTGCACTAACCGGAAAAAGAACCTAGACATTCTGACCCAGCCTAGGGCTCTCTCCACTACTTCAGACGCCTCTTTAGCTCGACTCTCCCCTCCAACCCTGCTTTTTCTGCACAGCCCAGTGAGTTCTTGCTTGCTGAAAGAACCTGGCCCAGCCAGGAAAAAGGACGTTTTATGGaGAGACGAGCGTAACTC
573	TATCTACACGCGTCTCAGGCTAACTGATAAAACTACATTAGTTAAAATGAAAAATAAATACAATTTTAcatatgttttggagtcagacctggttggttctgtgccaactcctagctaggttatcttgggcaagtggttgaacctttctaagaaaatgagtatattacatgtattataagattgtgatttgaaccaaaagagataatcacttagcacaattcccactacaATTCTACTGTTGTTTTATGTGATAACAAAATATTTAGGAAAATATGTTTTATGGaGAGACGAGCGTAACTC
574	TATCTACACGCGTCTCAGGCTAACTCATTTGTTAAACTTAGTTTTGGTATGTTCTGGAAAAATATTAAGAATAATGAGTATCAAATTGGGCCAAATAACAATAATATTCATCTATGCTATGTGATCTAATTCAAAGAGTACAGGTTTGGGGTCAGACATATTTGAGATCAATTCCACATTCTGTATATTACTAACTCATTTTTATAAGGCTAGGGTGTGGATTAAATGAGATTAAATGTACATAATCTACAAAAGATTACATTCCTTCCCCCTAGTTTTATGGaGAGACGAGCGTAACTC
575	TATCTACACGCGTCTCAGGCTAACTCAACAGCTTCCCCTCCTTACCTGCAAAGgttgaacagacctggatctgctatcctgctttgccacttcctgctgcatgacctgcattatgaagttctctagactcagggtttccATTGGCTAATAGGATCAGCCAACCTGCCTTTGAGGAGTGGACGAAGCTTGGCACTTAGTAGGTGCCCATGAGGCATCAGAAACTGCCCTTGTTGAATGATGCTCTAATGCGGTGTTGACATCTCTGTCCTACTAGGTTTTATGGaGAGACGAGCGTAACTC
576	TATCTACACGCGTCTCAGGCTAACtgcataaaataatggtttttgttataagtaatggtgtacttgatttgatgaaatgtagaattgaccaatttacagatgagaaatctgggactctgttatgccagaaaatttgctcaagatacacagctagcaaacggcacagttgaaatctgaacccatgtctgtctcacaccaaaacctatgctgtctttcAAAAGAGCACACATGATATGGCAATTAGCACATATTCATTAATTGTAGTTCCAACAATGTTTTATGGaGAGACGAGCGTAACTC
577	TATCTACACGCGTCTCAGGCTAACCTGACTCAGACCCAGGCTGTGCCTCTCTtatgcaccaggcagcagctggacatttgacatccactcttcctacacaccacaccgccccccgggttacacatccatctcattttataggagggaagccaagctatgcgattagctcaagactgcacaggcagtagcagcagacgcagggttcaaagtcggtttttccaatgacACGCGTCCTGTTGTGTCTACCTCCTCATGTTAGGGTAACCCAGGCTGTGTTTTATGGaGAGACGAGCGTAACTC
578	TATCTACACGCGTCTCAGGCTAACtatttgtaatgtagtaacaagtaagcagaTGacatgcattaacttatttaattctcacaataaccctattagaaagacagtattatatatgccatttcactggtgatgaaactgttcaaaagttgttaagaaatttgcctaaaatcctataagaagatgtgaattgaatgaaggtctgcctgactctagagccccaatttgaacttttgagctaaattgtTAATGTAATTCTACTGTTTGGATGTCAGTTGTTTTATGGaGAGACGAGCGTAACTC
579	TATCTACACGCGTCTCAGGCTAACtgagaaaatacatttctgttgtttcagccacaaaacccagtctatggcattttgtttggcagcccaagctgactaatacctgcctaagatgacactggtggaaggaaaatggtccgaatgcaggcagtctggctctggaatccacattcttcactacttgcttaacactgtCTCAGTAAAATACCTTCTCTGAACCTATTTTCCTCCAAAATTGCTTTTTTAAAGTTTGTTCACATATTTTGGTTTTTAGGTTTTATGGaGAGACGAGCGTAACTC
580	TATCTACACGCGTCTCAGGCTAACTGTGTTGCCTATATTAAAAAACAAATATTAAAAagtagtagcatgtattagatcagagcatgggctcagactgcctgtgtcatctcttattagatgtatgaccagggacaagttattgaccttttgtttctaagtctctaagtttatcctgtaaaatgaagataattgtagtaactacctaataacatgattgtaaggattaaattatttagaacaCTATTTGTTACTTGGAAAATATGCAATCATAAGCGTTTTATGGaGAGACGAGCGTAACTC
581	TATCTACACGCGTCTCAGGCTAACGCTTTGAACACCGTGAATACACTGTCAGGAAGTAACAGTCTTTCAGGAAGCAAAGAATTCCATATGACAgcaaagtagaaagaggcctggactgtgaattaggagccctgggtgcttgttacatctcacagtctcccctcttttcagttccttcttctataaaatattgggggtgggctagGGAGTCAATAGATGAAATGAGCTATAAAAGTTGCTTCCAGCCTTCAAGACCTTATACTGATTAATAATGGTTTTATGGaGAGACGAGCGTAACTC
582	TATCTACACGCGTCTCAGGCTAACtgaatacatgaatGGTTTCTCTGAAATGTGGTGGATCCAACCTCTGCTTCTGTGTGGCCTCAACTgcatgtgcactgggacagacagatctgtgttggaatgcgggctcctttatcttccagctgttaccttgggtgcatcttttccttcttggagcccttttcttggtctgttcacaggggatcttcattaggaggtgctgaagggatttcacggctaatggttttgtaggccctctgttaactgaagcGTTTTATGGaGAGACGAGCGTAACTC
583	TATCTACACGCGTCTCAGGCTAACcgagaggGAGTACAGCTGAGCTACAGGGATCTGGTCAACCCTTTTTGTTGGTAATGGAAAAAATAAAACAATTAtgtaatatagtggttgtaagtgcagactctggagtttcagacaggcttgggaggaaatcacgttttctctgcccctcattagctgtgtgatcttggacatgtCCTTTTCCAAGGAGAAGACAACTTACTCTTCACCTTCAGTGAAGTGATCAGGCAGAACGGAATGCTAGCTTGTCGTTTTATGGaGAGACGAGCGTAACTC
584	TATCTACACGCGTCTCAGGCTAACtgtttgaccacatatctgggcaccctgtggcccagtcaacacattaaataaaccatcacaTCCCTTCATgtagaaaagagtggtttggaccataggctcaggagttaaaccacctctgagcctaccacttttgtgcaactcacctcacctctctgcctttcacctctctgtaaactagagCAGCTCCCGAATGTCCATCTAGGAAGGCTTGGGGTGAGCAACCTGATTAGAAGGGAACAATGTGACTTAAGTTTTATGGaGAGACGAGCGTAACTC
585	TATCTACACGCGTCTCAGGCTAACCTAAGGAGGCTCTGGAACTGACTTGGCCTGGGGTAGTCCatgtcatagggccacaggcccttacagataatcaggtccacttcttgcgtttgccgatgagaaaacaggcttggagaggaacagggacctcctagaagtcatttgtaaattagtgacacagtgggaccaaatctctagattctgagcctcatctccttacccccactctatcCTGCAGGGAACAGGCTAGAGGCTACACTTAGCTCCCAGCGTTTTATGGaGAGACGAGCGTAACTC
586	TATCTACACGCGTCTCAGGCTAACCCTTGCCCCATCCTCCATCCTGACCTCCGTCTTTGTGGTTTCTGACTCACGCCTCATTCACTGGTTTTCAGCCTTACTTtgcctgggcttgagtcactccctgtagtcctgttactcactgttcgggttcaggcaagttacctaaatgctccatgccccaggttcctcatcCACCCAGGAAAAAGCTTAAATAGGAGAAGAGGGGTAAAGGTGGAATATTGGGAAACACTGACATTTAAAGAAAAAGAAAGTTTTATGGaGAGACGAGCGTAACTC
587	TATCTACACGCGTCTCAGGCTAACTGGAGGGAGGATGAGGGGGCCAGGCCTCGGTGTGACGTGGGGCAacagcacagggttgggagagatgccctgaagtgaggcagacctgggttctggtctcaagtcagctacttgccagctgcaagccactttacacccctgagcctcgggctccccacgtgggatgcggggacaatagcagcacctgcctcgaaggttgctatgagAGCAATTGGTAGCTAAGAGAACCGAGACATGTTCCTGCCCCTTTGTTTTATGGaGAGACGAGCGTAACTC
588	TATCTACACGCGTCTCAGGCTAACGAATTCCTTTCTTCTGACATTGTACGACAGTAGTACAAGAAAGGTTTTCTGTTTGTCTTGTTTGAGCTtgggaaaaattggccctgagagtgtaagtgaatttccctggctttgtgttagtggcagagctgagagtagacgttgagtctcctcacacccaggccggtgctAATCACATTATCACTGTTAAAACAGACATCTTTAAAAGGCAGTCTTTTGAGAAACTACATATACTGTAGAAAAACAGCTTGTTTTATGGaGAGACGAGCGTAACTC
589	TATCTACACGCGTCTCAGGCTAACGTTTGTAATGTTAGGTAATAGGCATATAGGctgaagccggactgccaagattacaattgctggctctgtccttaatataactttgggcatctttcttcctttctctgcttcatctataaaacgaaaacagtaacaactcccacctaagtgtcgttgtgataactaaatgaaatagtgtgtgtaatgtgccaaggaatttctggagctaccaagcacttaaACTAAGTTCTAACTAAGTTTGGTTACTTTCGTTTTATGGaGAGACGAGCGTAACTC
590	TATCTACACGCGTCTCAGGCTAACCGTTCTGTCCTATAACGTGGGTCGGGCCAaacaatagcacccatttacgattacctactgtgtgtcaggagctagtctctaatcctcaaaaccaccctgaaaggtcggcatgattgtttccattttacagataaggcacagggtgctcaggatgtgcccaaggtcatcaggctaggtggtgacagagacaggattcaaacccaggactgcctgagtccaaCGTGGTTGCTGTCTGTTCTTCCAAGTCGTCGTTTTATGGaGAGACGAGCGTAACTC
591	TATCTACACGCGTCTCAGGCTAACAAATAAGAGAGCCTCTTCCTGATTGTTTTCTGCGGGCCAGGCCAGGCGCttctcacaaactctgaggaggccagctcacatactccccccgcctcacaaatgagaccgagatgcaggggggttacgtaatctgttcgcctgtaacacgctagtcagtaacaaggcgaaaacttgaacccaagtccccgacaccaTAAAGCAGGCGGGTCCTGGGGCCCATGGGAACTCTTAAACCTGGAAGGAATTtgagGTTTTATGGaGAGACGAGCGTAACTC
592	TATCTACACGCGTCTCAGGCTAACTAGATTGAATTGAGGTCTAAACAACTTTAAAGCATATGggaaagatacagattgtggagttggggatatttggattcaaatcccagcattaccacttattagctatgcattgtagaaattaactaatctccctgagattcagtttctcctcctgtaaaataggaataatagtatctttctcatagcatttattgtaaggattaggggaaatTCtttgttttgtttgtttgtttgtttgtttgtttTGCTaGTTTTATGGaGAGACGAGCGTAACTC
593	TATCTACACGCGTCTCAGGCTAACTGTAAACCAAACATGTTTGATTTGTCATATACCATTCAAATTTTAAAACCTTTAAGTTTTAGTGAGTTGAGTGctcttattttacagatgaggaaatgaaaatcctgagaagctaagaaatatcctaaaatcacacaacttattaatgcttgtacggaattaggaactagatcttctTATCATATCTCTTCTAGTGAACAAACAATAAGGCCAAagttagtatgatgtgacagtggagcactttgctaggGTTTTATGGaGAGACGAGCGTAACTC
594	TATCTACACGCGTCTCAGGCTAACTCCCTGCCCCCAGCACAGCCCCTCACCCTATAACAGCCTCACTGGCTGTTCCCTGGCAGAGGCCCTCACACAGGGTaggcaggagggcacgctggatgtgaatcccagctcaagcccttaccggctgtgttgtctgtctcttacttaacctctctgaacttccattttctcctctgACTTCAGGGCTGCACATGTAAGAGGGATAGTGTTGGGAAGTGCTTAGTACACATTAGGTACTCAGTGGTGATAAGTTTTATGGaGAGACGAGCGTAACTC
595	TATCTACACGCGTCTCAGGCTAACATGGGCTGGGCAGGGGATTTGAGATCTCTGGGATTTCTCAGGAAGGGGACAGAGacagtctaacgcagtggttaggagcttggctttagaaggctgactagtctgggtttgtatgcagtagctgcctgaccatgaacttccaccacgtaacttcattgtgcctcagttagttcatgtgtaaaatagaggttataaAACTTGTTAGGggccggacatggtggctcatgtctgtaagcctagcactttgggaGTTTTATGGaGAGACGAGCGTAACTC
596	TATCTACACGCGTCTCAGGCTAACCTTTCCTCTCCTTCCCCTTAGGAaaacagtatttatcgaacatttactatacaacaagcacttaggaagcatttacacaacatatttggacacttaattcccacaaccctatgataagagcactattatttcgggtaacctgcccaaggtcaccaagagggtgactaggccaggaatgaaggccagtctgtccagttctgagttcgctctcggactttctgctgtaGAAACCCGGTGGGGTAACAGCAGCGTTTTATGGaGAGACGAGCGTAACTC
597	TATCTACACGCGTCTCAGGCTAACGATCAGCTCACGATAAAGCCAAGCACTGGAGAAAATTTCACTTTTTTCAGAATGTTCTTCATGCATTTCATCTTATGTCTTCCTGCGGTACCGCAGCctaccattcccagcatgtgaccttgggcaagttccttggcctctctaattcccactttcttcatatgaaacatggtgatatggtttggctctgtgcccccacccaaatctcatcttgaattgtaattcccataatcctcacctgtggagggtgGTTTTATGGaGAGACGAGCGTAACTC
598	TATCTACACGCGTCTCAGGCTAACATTCTTAATACTCTCCACTCTGGAAAAAAGATAACCACCAAAGCGAGACAGGGCCACAGTGGTTCAGTCCAAGGAGAGATTTATTGTGAAAATGAAgagtcagggtaactgtattctagtctctcctctgccaagaaccagttgagtaatattgACTTCCCTTTGCTTGCCTCTAAAAATTAAGGAAATTAGTTATTTCTGGTTTCTTTCTGGTTTCTAAGGAAATTAGCTGATTTTTGGTTTCTTTCTGGTTTTATGGaGAGACGAGCGTAACTC
599	TATCTACACGCGTCTCAGGCTAACGCATCCACATCAACAAGCAGAACGTCGCTAGCATCTCTGGAGTGATGctcatttagccctatgaaacctcatgaagccgaccgttttatcacccccatattacgcatgaggaaacaagcgtggagaggtcggtctcaagcaaagccctgttgaaaccggcatttgaatcagatccgctgactgactccaaagccaatgctctCAAAAAGCAGGTTTGGGGGTTAGACGGTGAGTTCAGCTTTGAACGATGGTTTTATGGaGAGACGAGCGTAACTC
600	TATCTACACGCGTCTCAGGCTAACCATTGAaatatctaatacttattgaatacttattattttttcagaaactatattaagaactttacccttactttttacagcaatctcaaagaaagtcagatactcttggaatgcttatttttaaagttaatgaaactaagacctacagagttaagtatcttgcccaagatcatacagttaagaagtagcagatttgaacccagggaatttgattctcaagagaaggcacttatttactatgctGCTGCCTGTTTTATGGaGAGACGAGCGTAACTC
601	TATCTACACGCGTCTCAGGCTAACGAGGTGGATGGGACGCTGGACACAAGTGAAGAGTGACCAGCCCTGTGGCTTCCTCAAACCTATGTGAGTGCCTGccccattcccagatgaagaaaacagaggtttcaatagggaaagtgacttgttctaaatcccagagttgggaagtcaggaagctcagcctcctgattccaaAGGCAAATCTGGAGTTTCTGTTGGAGTTAAGGGGCCAGGTGAATGGTCTATGTTGACCaaaaaaaaaaaaaaaaaaGTTTTATGGaGAGACGAGCGTAACTC
602	TATCTACACGCGTCTCAGGCTAACGCATGTGCCTAACAAAAGGCCATACTAACCGATGTCCCAGAAGCCCAGCAGAGACCAagagtgcagaaatgaatgtgagagccttggggtcatctagaccagcccccggtttactgatgaggggtcagaggcccacgtgcatgactcaatcaccgtggctgaaacctggactagaactcacacttcttgacttgaggttcagggctcatcccCAAAGACCACTGAGGTTCCCCCAGCTGCAGGACAGCGCGTTTTATGGaGAGACGAGCGTAACTC
603	TATCTACACGCGTCTCAGGCTAACGGAGGCACTTACTGAGGaagtgcataagcccaagggtcaagctgcctggactctagcatttcagttctgtcgtatgtcagttctatgaaactgggcaaattacttaactgcttttaaggtttcttcatctgaaagagggtaaaaatagggcagaaatacagtgttgttgtgagtataaaatgagataaatcatataaaacttacggtagagcacctggtatttaataaacactgctttggttttgattgcGTTTTATGGaGAGACGAGCGTAACTC
604	TATCTACACGCGTCTCAGGCTAACcacaatttggaggaaagaggatggattttagaaccaggaagagctccattcaaatcccaacgttgccacttgctagctggataatgttgacaagtgactcagcctctccaaactgcactttcctcacctgtaaaccaggtataataagtgtattaccttataggatcactgtggggattaaattaaataatgcttgtaaaaaacttagtacagtatctggtacataggaaataataaatggtaccattgtGTTTTATGGaGAGACGAGCGTAACTC
605	TATCTACACGCGTCTCAGGCTAACTTTGAAGAAAATGAGATCAGAGAGGGTTAAAAGATTGTTGACTCAAAGAGCAAAGCAGCAATATGACAAGTGCgttttggaaaagagacctgagttcaaacctcatatctgtcttttactaactatgtgacctcgagtcatttgcctaataaaatgaactttatcttccctgtttgtTCCATGCCACCTGTTTGGCTCCTTGCAATGATTGGCAATTGGTCTCATTAATCTCTGTGAACCATTCCCAGCAGTTTTATGGaGAGACGAGCGTAACTC
606	TATCTACACGCGTCTCAGGCTAACaaatctaggatcagtgggtggacaccactggaaagtgggtttcaattcgatggtaggaatttcttcagagtcagggatattaGtgctcaaagtcacacaacaagctgaactggggtttaaacttatgcctgaaggagtgctgaggctttgctgttaaccactgtgcCCCATCTTCGTTTCCTTCTCAAAATGAGGAAAAGAATATTGGTGGAGGTGAGGCAGGGAGACACAGGGCCTACATCTACCCACAGTTTTATGGaGAGACGAGCGTAACTC
607	TATCTACACGCGTCTCAGGCTAACAATGGTAGCTAACAATTTTGTCAAGCATTGAGTattcatttaatcctaactccagtctgaggtaattgctgtgataattattcccattttacagataaggaaactgaggcagagagagatgtagcggaccaagttcacaaagctgataaaacagaggaaccaggatttaaatctaggtagtttggctctagcacaagttctcttaactgctgtattGCCTTTCAGTCCAGCTTATACATTTTGATAACTAGTTTTATGGaGAGACGAGCGTAACTC
608	TATCTACACGCGTCTCAGGCTAACGTAATGACCCAAAAGTTCTTCTATATGTTAGGAAGACCAGTAAATGCATTACTAAGCAGCTAGGCTGAGATAagggtgagagaaagagagctttggtgctaggatttaatggtcctgtagtctagtcctgactctgctgtcacagtttatttaacttctttgggctctcaattttctcTATAACATTAATCAGTTggccaggctcagtggctaaagtctgtaataccagcactttgggaggccgagggggGTTTTATGGaGAGACGAGCGTAACTC
609	TATCTACACGCGTCTCAGGCTAACatccatccatccatccatccatccacccatccatccatccatccatccacccatccatccatccatccatccaGTATTTACTGAATGTCACCAAGgacttgccaaggtcacattgctgtttagtagcagaagttagttgagaactagatcacctAGAGAGAAAATGCAAAATCTTAGAATATCTCCAGATTTTATTATTTACTTTTGGAAAGAGATTTTGGCATTCatttaaatatcaatacatttaataGTTTTATGGaGAGACGAGCGTAACTC
610	TATCTACACGCGTCTCAGGCTAACgtctcacattcctggcctcaaacgatcctcccactttggcctctcaaagtgctgagattacagCGAGTTCCCTCTttatccacatggtacaacatgaaaaaacaaaagcttggacagattcagtggctggcccaaggtcacagagccaggctggaacacagatctccatttcctcaacccacagtcAAACTATCTTGTGGCTGTAGCTGTTGACTCATGCTGACCTGTAGATTTCTCGGAAAAGCTATTGGTTTTATGGaGAGACGAGCGTAACTC
611	TATCTACACGCGTCTCAGGCTAACgacagagtgagactgcctcaaaaaaacaaaaacaaaaaTGGTGACTCATCttcttatctccattttacagatggggaaactgatgttacagagaggaagtaacatgtccaaagttttctagctaatgagtagtggactgagattcaatcctggacccctttacctcctaagaccatttccttgttcttctatacagcattatctcCTGATGTAAATGTTAACATAAATGAAACCTAATTTCAAAGATTTAGTTTTATGGaGAGACGAGCGTAACTC
612	TATCTACACGCGTCTCAGGCTAACGCTTCCAAGTCCCCCACCCTGTCCCTGGCAAGGCATAGACTCTGAGGAATGCCTGGGCGTTgagctgggcaccaggagctctggcagtcccaggtgtgcttgtgtctcactggaccctcttgagcactttgattcccttatctgtacctcagtttccccagtggtgaaatgagcaagttggacaagatCAATGGCTTTCATGAATGGGGGTGATCTAGTTTGAAAAGCATATTCAACATTATAGttttgtGTTTTATGGaGAGACGAGCGTAACTC
613	TATCTACACGCGTCTCAGGCTAACGTGTGTTTtggaatgagcatggtctttggagccatgtggaataaactagttttcaattctatctttaacacttattttctctattgctatagggaccttgttcaggttttctttgtctcagtttacctgtgggcaaaatgtggtaataaaaaataactactacagagggctgtctttaggataaaagtgataaaatctggagtgtgtttgacacataaaaggaacacaattaatagtaactATTGATATTGTTTTATGGaGAGACGAGCGTAACTC
614	TATCTACACGCGTCTCAGGCTAACTTACCTGTCCCAGGTTAGGGACTGTCCCAAGCAATGCCAGTCCCACCCTCTATCTGCACACCAGAAAAAgctgagggcacagcaggtgattggagtcagacagctaagggtccaatccctttcttctcacatagactggctgtgtgaccttggccaaatttcacaacctctctgagcctcCACTgagcacacaccaagtcccattgccaggcctaagtcctgcttctgccagtcactagcctggcatcctGTTTTATGGaGAGACGAGCGTAACTC
615	TATCTACACGCGTCTCAGGCTAACGGTAGAGATACTCAAGCCCCAAAAGTAACCATCTTACTGTCTCCAGTCAGGTGAATGACATTTCaagagctcaggattaggagtcagaagactcaggtgcatattctgcatctgtcactttccgctgtgtggtgctgagcaggtttctaacttctctttgccttggtgtagccatctacaaaatgactataatGCGGCAGATTAAATGAAAGCATCTAGCATATTGGCGATTTTAGTTAAATCTGAttttGTTTTATGGaGAGACGAGCGTAACTC
616	TATCTACACGCGTCTCAGGCTAACGGACTGAGAGGGTACTAGGAGGGCTAATACAGCGCAGCCCTGTGATTCCCCACCTctgtccctggaatgaaggaaatctgggtgttagttctggctttgccgatgcctcttgggtggcctggctgaaactaatctctcctcatcaggccagaagggaatctgtgaaatgggctttgaaacctgccttgcctttctcCGCCCGGTCCCAGCGGGGGTCCGATCGGCATCAAGGCTTCACCCACTCCCAGAGGTTTTATGGaGAGACGAGCGTAACTC
617	TATCTACACGCGTCTCAGGCTAACAATACTACtactaattaacatttatgaagcacttactaaagccagacactgttccagacctttgtattagcttatttaattctcacaacaactctctaaggtaggatttatatttccctgtaatttatggttgaacaaatggaagcacaaagaagtttggtaacttgctcaagctcaaagagtaggtaagagttgagattcaaacctagataagggtagccctggagcccactctttaaacTCTGTAATAGTTTTATGGaGAGACGAGCGTAACTC
618	TATCTACACGCGTCTCAGGCTAACATCAGGGATTTTTTAtttggaactcagaaagtcatgtgttagaattccgactctgccattttactaaatgtgtcacccaggcaagtgactttaccttcctgagtgtatatcctcatctgtaaaatgaggatactaacaccagccttccaggtttgtgtcaggcgtaaacacatgtaaagcatttggcaaagtgcctggcatgtggtataagtgctctgtaaatgttcactatgtATgttacacttcctggGTTTTATGGaGAGACGAGCGTAACTC
619	TATCTACACGCGTCTCAGGCTAACttatagcactttactgtatataaagagatgtcacacaaactcatataatccctactaaaatttttagagataggtattgtttctgtgtccatttcactaattagagaataagctcagagaaactaagtgaagtaaacccaaggttagagagccactaagggaacatacttaggttatctgactctaagtactatttttccatgacacaacaGTCAGTCGTTATAGGCTTTCACATTTTGGATTGTCTCAAGTTTTATGGaGAGACGAGCGTAACTC
620	TATCTACACGCGTCTCAGGCTAACCTAAGCTTATGAAGAaccattgactggcatttaacaccaggtgctgtgctcaaggtgtggcacgcagtacccagtaagcctcacaactgcattgtgagtaggtagctctggccagtggcagatgaggaggctgtgctcagagaggctagatgacttggcggaggctctctgaggctctaagcgggaagtggggggttggagcccagccctttgactttccttgtgcttttctacCTCGGGTGAGTAAGATGTTTTATGGaGAGACGAGCGTAACTC
621	TATCTACACGCGTCTCAGGCTAACTGCAGAGAAACTTCTGGCACCACACAAATATGGTTGTCGTGTTTTTCCTTTTTTACTCTGTCCTCCCCCACCCCCgccaacttcctggcctgaatgctgctcctgtgaccccttgaggcgagtgacctcggggaagtggcattctgtgcctcagtttccttatctggaaaacgggCCTTGCTCGCGGGGACTTCCCTCCCTAATTCTGCGCAGTATGCATGCATAGGGCAGGCCCTCAATGAACCCTTGCGTTTTATGGaGAGACGAGCGTAACTC
622	TATCTACACGCGTCTCAGGCTAACaaataaattaCTAATTTCCAGATGATCCTAGACACTTCCTCAaaacctcacaataagtcagaggagttagttcttccatcactgcttttatcaagatgaaactgaggtatagagaatttaatttgcccaaggtcatacagccagtagggtgtagaaaagggacttgagctcaagtagtctgatagcagagcccaagctcttaaccactgtattactttcctattgctactgtaacaaattaccgtaaatgGTTTTATGGaGAGACGAGCGTAACTC
623	TATCTACACGCGTCTCAGGCTAACTGGGAGACAGGACACCAAAAGAGTACCTGTCTCACAGGATCTTTCCTGAGAGGAATGGTCTAGTAAGACTGGTCATTatgggctttggagtaacacaggcttaatgccactggcgactctgccccttttggttgtggaaactgggcaaatgcctcaagcttcttaaccttcaTATAAAAAGCATATATAAGCATATAGCAAGTACTTGATAAATGTCATTTTAGACCCTGTCATTTCTGCTAGCCCTGGAGTTTTATGGaGAGACGAGCGTAACTC
624	TATCTACACGCGTCTCAGGCTAACTCCTTGCTGGCAAGGTGGGAGGGGGGCTGTCAAGCCAGGTCCCCACACCATCACACCCATGCTACCATTGTtgggctgtggtcccagttcagccatggacaaccccagggagacatggaccttgatgacactccttctttgcaccgcagttgtctcatctgcaaaatgggggcactgaagttgccgcttactccCAATCCCCACTGCTGCTAGCTTGCCACAGATCTTGAAACACGAGCCTCAGAGGGGGGTTTTATGGaGAGACGAGCGTAACTC
625	TATCTACACGCGTCTCAGGCTAACatgtaggattctggcaaggGCTGGGTTAGCCCAGAGGAGGAGCCcatggtggccaagagcaggggctgcagagctggcctgcctgggtccacccttctgctcctctgcttctgtgtgatcttggccaaattatttagcctctctgtgcctcccttttctcatctgtaaaaagaaagataacagttgccatgaagagtaaaggagaggccgggcatggtggctcagacctgtaattccagcactttgggagGTTTTATGGaGAGACGAGCGTAACTC
626	TATCTACACGCGTCTCAGGCTAACGGAAGGTAAAGAAATTTTTTGAGTATTTTCAAATATAAGGCCCAGGTGTTGAatgtgttaatgtcattgaatcctcacaacaaaccttagagtgatttgtagtcccattttgtaagaaatggctcggagtggttcagtaacatgctcaaggttacctagagtgaaccaagatgtcaatccaggtctctaattctaaaTCGAGGACAGCTATTCATTTGCTAATTTACCCAAACAATTTGAAAATTTTGTTGTTTTATGGaGAGACGAGCGTAACTC
627	TATCTACACGCGTCTCAGGCTAACCTTTACTATGATGATAATCATTgctgtaatttattgaacacctgttatatactagtgatgagaaaggtccttttatattgcctctttcatttaatccttagaatcaccattgtgtgtagcaagaaaccgaggctcaaggaagtttttaaaaactgtgttcaaggatacagaactagtaattggcagaacagggacttgaatctaggtttcattggccctaaagaccatTCCACAAAAGAAAATCATTATGGTTTTATGGaGAGACGAGCGTAACTC
628	TATCTACACGCGTCTCAGGCTAACATTTGGAACAGGTCCAACAATGATGTCAACTTAGTTCCCATCTCTGAATCTGTGGTggagaaacctggacactggaaacagggtgggtttggggatccggctgacctggggcccaattctgacttccctgtttctgcgagcccctggatacgtacgtttctaaatgtctctgaacctcggttttcctgtctttaTCATTCGTGCATTCATTCATGACATTGtcatttattcaacaaatacgtactgagcaGTTTTATGGaGAGACGAGCGTAACTC
629	TATCTACACGCGTCTCAGGCTAACTAGTCATGATGACTTACCTGGGTAAGATAATTCAaatttcacagtccaaaagcgtagaagtgatctacttgaaacccctcattttatgtatgccaagatgacttccaaattgcatagacatttggccacattcgtatgacccttcagtgactgagtggagaccagaattcctgggtcaaaactctcagtccacaattactctttccctacttacccCTGTAAATTCTTTTTTATTTTTCCTTTTCATGCAGTTTTATGGaGAGACGAGCGTAACTC
630	TATCTACACGCGTCTCAGGCTAACCTCAGGACATGTTTGTTTTCAAATTTAGATTCTCTGTGGCCATTCCAGCCTCTATagagatctgaaaaaaacatttagtgccaccctctcattttatagttcaggacacaagcccagaaaggccacacaaggactatgtgtgtcgtaactgagagtaggctctgggtctcttgacccactgaacagtgctctttcACTGTGAGATGCCAGTACTAGGGAAGCTCACCTTCAGATCTCTGCTAGGTCACTCGTTTTATGGaGAGACGAGCGTAACTC
631	TATCTACACGCGTCTCAGGCTAACtctgcttagaacagtatgaagtaacattcagtgaatgtcaggtatcactATTCCTTGAAGCCAGGATTCCCagaaaggccttggaatcaggagccttgattccaatctcagaagtgagttacaagctgtatgaccttggattagtcacttctctctgggctccagtttcctacatctgGTCTACCCGAAGGATGTCAACCACACcaatgctttttgaacttcagtgtttgtggcacactagaaaatggtcGTTTTATGGaGAGACGAGCGTAACTC
632	TATCTACACGCGTCTCAGGCTAACCCTCCCCAAGGCTCCTTCTGCTTTTTgcttttcaggcattgaatctgtacccttttcccaaaccacatccctgcaagacagggcagcagtgccatttcacagatggggagactgaggctgggagaggccccgccatagctagcacgggtgggcagacttgggatttgagtccagtcctgagcgctgccctggctccttcagaactgcagagccctgccctctgCTCTGTTTCTCTCCCCTCCACCCGCCTGTTTTATGGaGAGACGAGCGTAACTC
633	TATCTACACGCGTCTCAGGCTAACCTTATAAAATGATATATacttattgagtgagtgtgtatgtcagttattatgctaaattttacgtattttacatcaactaatccttacatcagctttggtattagtatgtggatttttataagagaaatcaagatgcaaagaggttaagtagctttcccagggtcaaaccggaagcaatgtaatgacatttgaacccaggttctgaatggcccttctcttttgactctatactgATAAAGTACCTATTTGCGTTTTATGGaGAGACGAGCGTAACTC
634	TATCTACACGCGTCTCAGGCTAACAACTCTTTGAGAATAATAAAAGACCTTTTCGATTAGCATCATCACAAGTGATTCATTGACTGTGGGTCAGAACATTTCCTACTctcaaagaagttaacttgtctgaagtcatacaattagaaagcagcagaagaagaccggaacttagcctttctggctctcaagCTGTCCCTGGTGTGGGAACGGGATGCAAAGTACAAATGGAAAGGATAGATCATGAAGGAAAAAATGGACACGCTTTTACTGAGAAGTTTTATGGaGAGACGAGCGTAACTC
635	TATCTACACGCGTCTCAGGCTAACttaaacatgaaggggaattaaataaaggttCAGTGGGCTAATCAAGAGTACCCAGCTCCATAGTAGATACGATATagtaaagggaatattcaactgggagttggtaaacctgggatctagtccttcttcacagtcttaatttgatcttgggaaagtttcatcttctctcaggcctAACAGAGTTAATCTAGTTATTATTGGGAATACAGATTTTAAACATGAGAGTGGTGTGATCATCTTTACATTTTAGGTTTTATGGaGAGACGAGCGTAACTC
636	TATCTACACGCGTCTCAGGCTAACTACATTTAGAAAACTGTTCTTTTAGTAAAAACAAAAGCTATTTTTACATctttggctcagtgtaaacagacttaggttcacatcccagccatacagtttactagttgtgtaatgttgagcaacttgcttaacttttctgagtcttgtttatctcatctataaaatggaaacatgaatatctactttgcagatttgttatgaTGGTACATATATCTGGCACTGGTAGTTACTGCTATGGTAACAGCAGTAGGTTTTATGGaGAGACGAGCGTAACTC
637	TATCTACACGCGTCTCAGGCTAACGGTTGGTCAACATAcactggctttatagtcaggggagcttggatgtgaatcctgctttggcagttactgattgtgaaacaacagagaagtcatttcacttatatgaacctcatgtttttttctctaaaatagttataataatacctgtctcataacgtttttgtgaggatgagatgatatgtataaagtgcttttgtccagtgtctcaaacataaataatggtggttgttattatGATACAGAATTATCAGTTTTATGGaGAGACGAGCGTAACTC
638	TATCTACACGCGTCTCAGGCTAACTTCAGTCTGTGCCATTGTGGTCGTgatcgtgggtttttgaatcagagatgtcttagttcacatctgggctctgttgtctcccagctcagctgtcttccacatattgcctgatatcccaggccccacggtcttatctgcaaagtgcatgtgatagtatccactaccctcccccaacctggatttttgtggaggatgaaattagatcatgcatgcaaagtattggcacGCCAAGTGGTAGATGTTAGAGCTTGTTTTATGGaGAGACGAGCGTAACTC
639	TATCTACACGCGTCTCAGGCTAACTTAATATTAATAAGGTAACAGTGCTGGAATcaggcactattataagctcttcatgtgtaggaactcattgaatcctggtaacaaacccagaatgtaggtattcttcttcttctcattttacagatgtaaaacaggcacagagaggtggagtgagctgcaaagatcacacagtggaaaatggaacttgaacctagcagtctagattcaaagcctgtattttACTTTACTGCCTCAATATTTATGGAAAGCAGTTTTATGGaGAGACGAGCGTAACTC
640	TATCTACACGCGTCTCAGGCTAACATGAGAAAGATAAATCTGAAACTTAGCTTTGAGAAGgaggcaacataatgttagaaagagcctgagctttgatataaggattccaactccatttctgaaatttatcagctgtgtgatcttgggcaagttccttaactgctctgattttttagttcctgcctgtataaaatgaggataaacttctaaggttcttgtgaggttgaaattaatgtaGTTTTTCATGATAGATACTCAGTAAATGGGTGTTTAAGTTTTATGGaGAGACGAGCGTAACTC
641	TATCTACACGCGTCTCAGGCTAACAGGAAAAGGTGTATCTATTATGGACCAGGCACTGAGGACGTCGTCtttcatcctgtcatcaaccctgattaggaggtaggaacatcccatcttacagataagcaaactaaggctcagaatgtttaaggacatctactaacgaaaggcagggtagggaatccagcttaggtgatgtgcttccaaaatccttgttctcactgcaccCCCTCCAGAGATACGGTGGATAAGGCTCAAGGACTCTGGGATAGAAGTTTTATGGaGAGACGAGCGTAACTC
642	TATCTACACGCGTCTCAGGCTAACAGATACCTAATTGATACACATTTTACAAAGCACTTCATACAGTTTCACTTGGACAACGAAACCCTGGTATTAAGCCAATTttagagagattgtgacttggtcaaggttgccaagtaggtgagtcagagagcctagattaaccccagatgttgtgggcgccagcagttccttataatgctgaccaTCTggctgggtgcggtggctcacatctgtaatcccagcattttgggaggctgaggtgggcggatcaGTTTTATGGaGAGACGAGCGTAACTC
643	TATCTACACGCGTCTCAGGCTAACacataggaggtgctcaataaacatttgttcaaggaagaaaCACAGGAATGAATGATTCTGTAGGAAGgcagtgggaaatgcactatgctgggaggcagagactaggctctcatcaactttgccattggctcccccagggaactggggtcagccacttgacctctgggcctgcccagtttccCTTTCCTTTGATCCACTAACTCCTCATCTGTAGGGTCTTGGGGGATGTCTTTTGCCCTacacacacacaGTTTTATGGaGAGACGAGCGTAACTC
644	TATCTACACGCGTCTCAGGCTAACATAACATACCGGAACATTCATGTgacgggtaagtatggtccagtggttatgagactaggctctgcaggcaaatccctgggttggaatcttaggttggccactttctagttgtggcatcgcaggcaaattattgatcatctcacagcctcagtttcctcatctttaaaatgggtaaataatcattattatgaggagtggcagtatatgtaaaacgcttggTGGACATTACACATTGGGTGGATGTTGACAGGTTTTATGGaGAGACGAGCGTAACTC
645	TATCTACACGCGTCTCAGGCTAACATCCCTATGGGTTGGAGCTGTCATTTATACGATGTTGAGAGCTTAacagactcatagaatactaagtggagagtgaatcccagagatcatctccacattttcaacaggataaacttagttccaaaggagaggtggctgattcgtgataacacagcaaggtcacagcagattcaagaccatgcttaaacttcctgatgccttatccAATGGCCATTTCACACTATCAGAGAATGATTATATCATTGTGTGAGTTTTATGGaGAGACGAGCGTAACTC
646	TATCTACACGCGTCTCAGGCTAACGCCAAGTGCAACATGAAAAGcagtgttgtgtagcagttagaagcatgacctctgtggccagaagactacggccctgcgtctgtcctctagctgggtgattctctgagcctcggtatcctcctctgtagaatggggatgattacagtggtacctacctcaggtactactacctcaggtcctattgccaggactaaatgaagaagaagacctggcacataggaagagctcaaaagatTGCTAACTACTTTTAGTTTTATGGaGAGACGAGCGTAACTC
647	TATCTACACGCGTCTCAGGCTAACACTTGGTTTCTCTTCAtggaaatagcccacatttgtgattctaagaaatgggagtttcaatgtcacctgtgctacttaccaggtatctgcctaaggacgagttccttaacctccttatgttttgctttcttcatcagaactgatatcttcatctgtgaaaggcaatgatcacactttcctcttaaagcttgtcgggaaaattgaatgagatgtaagtaaagaatacagtattgggtcaggcataatggctGTTTTATGGaGAGACGAGCGTAACTC
648	TATCTACACGCGTCTCAGGCTAACAGAAAGaatataacacagtggtttcaaaatacaggctccagacccagaccacatgggtttgaatctcagttctgccacttactgactgtataatactgagcaagttaattaacctctctgtagcctcagtttcttcatctataaaataagaatagtaatagcacctacttcataaagttcttatgaagattaagtgagtttgtacttttagaatgcttggcacatggtaagtgatcagtaaatAGCTGCTGTTTTATGGaGAGACGAGCGTAACTC
649	TATCTACACGCGTCTCAGGCTAACAAAAAGATAAGGAAGAAATGGTCAAAGAATGTCATGAGACAGGCACTAATGAGCTGGCCtggaatcaggagaactcagctctgctcgcagctccctcttaacttacagtctgacctgggtagaggcaatggcttccctgtagctccctcttgtcacttgtccagtggggttaatcatatatactacacaggCTGAGCACAGCGGCTCACAtggctcacaccttaatcccagcactttgggaggccaagtgGTTTTATGGaGAGACGAGCGTAACTC
650	TATCTACACGCGTCTCAGGCTAACTACTGACTCCACTCAGAGCCCCAATGCCTGATATGACTAGCACTaccctaagaactgccctataatgtatttactattatctctatttttcagatgaagagactgaggcatagagaagttattagtaacttgccaaaaattacacagccattgagtaaaacagcttggattttgagtccaaccagtgtggctctagagtctgtgctATACTGGTATTCCAGCTTCCAGGTCTTGGGGTACCCAGCCAAGCGTTTTATGGaGAGACGAGCGTAACTC
651	TATCTACACGCGTCTCAGGCTAACCTAAGCCTTTTGAACTACTAGGTACCCCTCGTTTTACATCTGGTTATCTCATTTAAATCTATGACGTTTTAAAATACTTATTACCATTTAAGACATGAGAAAAATTAAGTTTAGAAACGGCTAGATAGCTCACGCTAGAAAGGAAGGACTCCAAATTTTAACCAAGGGCAGATGTGCATGGAGGCCAAGTCATTTCCTTCCCATGCTCtcatactgacccaacaaacccattctgcacgtgagaaaactgGTTTTATGGaGAGACGAGCGTAACTC
652	TATCTACACGCGTCTCAGGCTAACGTGGAGAGAACAATTAGGATAGAATGTGGATATTCTATCATGGAAATTTGTTAAGctgggttttaatccctgctctgccatttaattggctggtgattttctggtcttcatatctctgagcttgtatcatgcaatgaatgaatggaattggataacctcaaacatctgtgccagctccgatgttataggaatctaATCTCCTCACCCCCACCTCCCTAGGTGGCTATCTTGCTTTCAGAAAAATCTGCCTGTTTTATGGaGAGACGAGCGTAACTC
653	TATCTACACGCGTCTCAGGCTAACGGGGAAGAGCATCCCAGCCCGCAGGCCCTGCTACCCCAGGCAGAGCTGCCCGTTGTGTCCCGCACGAAGAGCTTTCCctgcctgggaatcccgctctgccccccaccagccagtggctttggaagttcgtccagcaaccctggagtctcagtttccatgcctgtaatatgggcacagcaCTCACTCCAGGATGAACAGAAGCCGGGCCAGGAAAGCAGTCCCTGGCCTGGCACCACAGCAGGGGCTGTGAGTTTTATGGaGAGACGAGCGTAACTC
654	TATCTACACGCGTCTCAGGCTAACtgatgtcactttaaggaaacagggctgaggactcaggcttaaatctgacagacccagggagtcctcatgctacctgtattgtgaccttgggcccattacttatcctctccaagttttaatttccccacctgtcacgtggagttgacaactccccatgaggatgttgtgaggtgtaaatgaaattgcacataaaaagtttaacatggtgccaggcatgtggtaCTATGTGCCACTAGCTGTCATTGGCTGTGTTTTATGGaGAGACGAGCGTAACTC
655	TATCTACACGCGTCTCAGGCTAACttgagattacaggcgtgagccaccgcacccagccTTcaaaacactttcaaagatcttttcccacttcagcgtgacaggagttctgttgcggggaggaaagatattgttagcccatcttagagattagaaaactggggcacaaggagatgactggaccaaggtcacctgactcatagtagacttggaactggaactaggtGGGACACTCCAAAAGGCACTCCACATCTTACTGCCCAGCTATAGTCCCCCTGTTTTATGGaGAGACGAGCGTAACTC
656	TATCTACACGCGTCTCAGGCTAACACTTGCCTCCTTCTGTAaacaatattaccattcttgagagctgaccatgtgccaggtgtgtgcctccaccattgcatttcccatcacagccttgtgagatctctagtgttctgatgcccactttacagatgaaaaactccaggctcagagaggttaaggaactcgtcctacgtaacacagccagttaggtaagagtggatctaggatttcaacccgggccagcccagactccaGCTAGTGAGGCCGCCCCGTTTTATGGaGAGACGAGCGTAACTC
657	TATCTACACGCGTCTCAGGCTAACaaaCTTGGACCAAAAAAATCAGCAAAAGTGGAgcagggatgtctgaacacagatgagtctaattccctgcttggaaagcaggacacctgagtgtggtttggcctctgaccactgtagcatttacgaccttggggagggttaccactctgggacctcagtcacactatctacaaaatgggACACTTCTCTCAGCCTTCCTTCTTCCGGGCCGCTTTCAAGCCTGGGCTTCTGGAAATACGCAGGCGCGAGAGTTTTATGGaGAGACGAGCGTAACTC
658	TATCTACACGCGTCTCAGGCTAACgagtggccagaaaggaaagagaagtaaatattgattaacaAAGCAATATGTAGCATaaatagctattatgactgttgtttttatataggtgaagaaatgtaggcttagaaaaattaagttattcatccaaaggtacatataaggtaagtaggggagcctcagcatatggacctatctgactccagagcctgtgcCTAACTTCTATCTTCCATTACCTCCCAGCACCGCACTGGAAGCCTGGCAGAACCTAGTTTTATGGaGAGACGAGCGTAACTC
659	TATCTACACGCGTCTCAGGCTAACATGGGGAGGATGGATTGGAAACGGGGAAGGtggggggtgagagaaaacaagcagctattagctctgttttatagaaacagaggcttaagaagaatgtgactacccaagaccacacagctggtaaggggcagaactaggagttgaaccagttagttctggactatgccaagttcagagatccttgtgccacactaACAAGGAGTATACAGTAGATCAGGCTTCAAGGTTGTCCAAGTGTGAGAGGGATACTGTTTTATGGaGAGACGAGCGTAACTC
660	TATCTACACGCGTCTCAGGCTAACGAGGAAATAGCAatctgccacgcgttatgctaaacagtgtacctaagggaactcacttaatcttcacaacaacctaattagatggtttgtattatatctctattttgcagataaggaaaatgaggcacatagggattaggggaattggccaaaatcacagagctagaaagtgatagaactgggattaaaacccaggcaacctacctctggaacctaggatcttccccattgtattataATCCCTGTCAAGGTTTTATGGaGAGACGAGCGTAACTC
661	TATCTACACGCGTCTCAGGCTAACATCATAGGCTgtacagaagagtggtttggaagctgtgacttggtatcaggcagatatgagtttgaatactggcttttccactcactaggtgtatgaccttgggcaagttacacaacctgtttaaacctcagcgtcctcatctataaaagtgaggatgataacagccactaataggaatgctgtaaaaattaaatgaaataatacatgtatgtttagcacatacatggtcatagtgaatgcAGTTAAACCTGTTTTATGGaGAGACGAGCGTAACTC
662	TATCTACACGCGTCTCAGGCTAACATAGGTATCCAGTGACTCCTGGCTTGAGCCCTGTGTCCCTCCTACCtgtcaggcaccaggcctggtgttttgtggtcattgtccgtttcactctcacgagagctgcgaccccattttgcagaaaaggaagaggagcttcaggctgaacaactgtccaggatttctgagccaggaagaggtttggggtccagatctgcctcactGGGGTCCCCTTTGCTTGGATGCAAGAGAATCAGAAGGACGCTAAGCCGTTTTATGGaGAGACGAGCGTAACTC
663	TATCTACACGCGTCTCAGGCTAACACCATCTGCAAATGAGGGTTATTTGGCATTTTTGTCATTTTGGAGCCACAGAAATAAaggatgacaagcagagagccccgggcaggaggcaaaagtcctgtgttccaactatagtcatttctttgctgcatgatctgagttaggtcaccagacttctctgagccccagtttccccagcagtGTATACGGGCTATGTGGGGAGTATTCAGGAGACAGACAACTCACTCGTCAAATCCTCCCCTTCCTGGCCGTTTTATGGaGAGACGAGCGTAACTC
664	TATCTACACGCGTCTCAGGCTAACACACCAGTGGGAGTCCCTTCTCccgtgcaagacttttcctacgcattatctcatgggagctcacagcagccccaagaaccaggcaggggtgaccggccccagggagcagatgaggacccagaggctccaggagattcagtggcttgctcaaaggtcacagggctaacacctagaggggtcaagatttgaacacaggcctttggggcccatttctagacccccatgctAGCTCTGTTCTTATACAACAATTGTTTTATGGaGAGACGAGCGTAACTC
665	TATCTACACGCGTCTCAGGCTAACACGTATTCCTTGTGTCatcacatagcagttaagagcttgggcttcagagttaggctgcctgagttcaaatcccaattccatcatgggttagctgagacctctctgagccgcagtcttcaggtacaagatggagagaataataataaagccaagacgctggctgggtgggtgttggaaggctctaagtgagatgatacaacccgtgtgctccccctggcacagtaccccacagtTATCCATTACTGTTACTGTTTTATGGaGAGACGAGCGTAACTC
666	TATCTACACGCGTCTCAGGCTAACTGGCTCTAGGCTCTCTGCTTCACAGGTGGATGGAGTGATGGGGAAgatgctgtggccagtgcacctaggttcaaatcctacctccctgtggtcttgggcaagctgcttaacctctctgcctcagcttctgcatctgtatgtaacttttgcaagtttgtaatgaggagagcacttaacacagagcctaagccaaacagtaaatgctTCCTATTTTATTGTCTCAGTCATTTCACAGTCATGACCCCTTCTGGTTTTATGGaGAGACGAGCGTAACTC
667	TATCTACACGCGTCTCAGGCTAACCTgaggaccagagactgtggtacagagagcagggcttggacttcctggggttgtttcctgcctccacagtagctctctgagagaccctgggcaagtgtaacctctgtgcctctgtggcttcatctgtgaaataggaatgataataatacctacttcctatgcttgttgtcaggatccaaagaattactattttacataaaaagcccttagaacaatgtctaactcataataagTCAGCAGTGATTAtgcaGTTTTATGGaGAGACGAGCGTAACTC
668	TATCTACACGCGTCTCAGGCTAACTGCCAGTTCAAGAGGTTCTGGGGAAGATGGTGAATGAtggtaaaggcagtgagaagaaaatcacattagagtcaagggcccttggactctcatcttggttctgccaccagcagactgtgtgggtgatttgggtaaatcatttcaccttcctgggccttcatattctctctttaaaatgagacagcagaactcactaacatttcttctagctctAGGAGTCAGTGCCTGCCACAGACTGTGCAAACACCCTGTTTTATGGaGAGACGAGCGTAACTC
669	TATCTACACGCGTCTCAGGCTAACgacactactgcCCCCtatcgcctgttggtcttcaaagaaataatcccttcaattttgcaaggcctgtggtgtcattcccttttaacagataaggaaaccgaggccaggacgtggtggaaaataatcaaggtcacacatctatgtgcaaaagtggagtaacaacccaggctcctcattcccaggtcagtCCAGTGACCTCAATTGACATGAAATGTGTGAGGTCCTTCTGTGGCCCTGTGGCAGGGCCTGAGTTTTATGGaGAGACGAGCGTAACTC
670	TATCTACACGCGTCTCAGGCTAACCACTTGTTCATCTGtggtggtgaagagcccagatctgaagcccaaagcctggagaaaaagttctgcccctcactagttagtcttagatcatatttgaccttagatcaaattaattttgctttctctcggttattgtaaaatgggggtaataaaagtacttttcttctaaaatgactggtgaatgaaacaatgtagatacagtgcttgccacagtgcttacttaatgttaattattaATGTAATTTTAAAAGTTTTATGGaGAGACGAGCGTAACTC
671	TATCTACACGCGTCTCAGGCTAACtgcttagctccgagtctacaGTTCTAAGTCCAagtgctggctctgcggtgagactggatttaaatcccttctcttccaattattagctccatgaccttgaacaagtatgacaacctctctgagcctcctcacccaactcatattgtgaagattgaacaatatgatatatttaaagtacctggtatgtaacaagcactcattaaatattaggtattattactgttatataataaatgtgactaaactttttGTTTTATGGaGAGACGAGCGTAACTC
672	TATCTACACGCGTCTCAGGCTAACTTAGAATAATCAAGTAAGAACAATGATTAGATGCCATTTTTAAATTCTAAAATGAATGCCATGTGGGGATGagagtgctggccttgaactcagaaaacctcggttcaagtctgggtttttcccatttctaggttgtgatcacttccctccctgagtccttaattaaaatatccagtttaggccgggcgtggtggctcacgcctgtaataccagcactttggagggccgaggcgggtggatcatgaggtcaGTTTTATGGaGAGACGAGCGTAACTC
673	TATCTACACGCGTCTCAGGCTAACACAGCAGGATACACTTTGTATCCACCAGCTGCCAGGTACCGGACAAAATAGAAACGATGTTCTACATTCATTGTCTCATGTGGTAGTATAAATCCAAACCCCTTCTAAACAATTATTTGTGCCTCCATTTTAAAGGCAAAGAAATAGGCTTACAGAAAGCTGTAGAACAGAGCTGGAAACTAGTCTGTTGGCTCCAAAACTCTTGCTTTTTTCCCACCATGGAAAAAGATATCTTCTTTCTTACTAGCTTGTTTTATGGaGAGACGAGCGTAACTC
674	TATCTACACGCGTCTCAGGCTAACCATGAAtattatcagctaatgcacttatagggtgcctataagtgcattaactcctgcagaactcacaaaatctttatgacatatagtcactgttatctcctttttgcccatgaggaaaccgaggcaagtagtgagtagagaggcagagctgggatttgaagcctagtggactggctccacagttgctgcttttaatcaccctgctataagctgggcatggtggcacacagctgtagtcccagctactttgGTTTTATGGaGAGACGAGCGTAACTC
675	TATCTACACGCGTCTCAGGCTAACtacttaggttttgtggtgagaaGTATTTCTTCAGTAAATTGCAAAGAGATTATATAagatacaattattatttcaattttatgtataagaatctgaaacttatagcagttaaatttgtccagagtcacccaagctaacattcaaactccggaaatgcagtctgtgggctgtcattcttaacctcaatgctgtgcAGGCATTTTGTGTGTGTTCCATCCATCAATTCCCTTTTCCCCCTCTTAATTTTTATGTTTTATGGaGAGACGAGCGTAACTC
676	TATCTACACGCGTCTCAGGCTAACACAAAAGCAAGCGTCCTTTCAGTGGCAGAGCGAGGAGGAATcttggtgtcaggaatcctgagtctcaaggcccagctggtctgccattcccacagaaacatacccatcgggtgccttcagcctgaccctcagtttccccatccaaaagttacaaagattatgagaagctacacagtgggattatgtgagcatcaaacatgatcaagtatgccaaaatactttgtcaacagtcaaacgctGACCTTATTGCGTTTTATGGaGAGACGAGCGTAACTC
677	TATCTACACGCGTCTCAGGCTAACCATGTATTAACATACATGACAGGcagtgtagcatactagttagaaacatgatttctggaacaacacgacttgaaatctaagtctatcagtatataggtatgtgaccttgcattatttatctatgtaacaatttcctcacgcattcaatgaggaaaataatagtatttacctgatgagttcctgtgaggagcaaatatgttaatgaaaagtacttagaacagagtctgggcctgacgctgcagctcacgccGTTTTATGGaGAGACGAGCGTAACTC
678	TATCTACACGCGTCTCAGGCTAACTTTGCATTTGTCACACACAACTGCTTACAGATTAAAGGCAATAATCtttattcctcacaagaagcctgtgaggtatttaacactgttgtgcacattgggaaactgactcagcaaactgacttgcccagggtgcaatctaataaatgcctataataaagccttaggtcttttgttcgcaattcagtgcactttccactaaaccaGTTATACAATGTGTTAGAAGCTTTATTTTATGAGAGAAAAAGTCTTGGTTTTATGGaGAGACGAGCGTAACTC
679	TATCTACACGCGTCTCAGGCTAACAAGGATAACTatggctaacatattctaacacttaaccatgtgtcaggcattgcactaagcactttacatacattatctcatttaatccttattactttcctatgaagtgggaacttttattgtccagtacacagggaaactgaggcatagaggttaagtaaattgtttaagattatatacctcataagaagcaaagctgagaattgaacccagagtctaaatccagaggcccatacttttTGTCTACTTAGTTTTATGGaGAGACGAGCGTAACTC
680	TATCTACACGCGTCTCAGGCTAACtcagcctcccaaagtgctgggattacaagcatgaaccaccatgcctggcctgtcaatcccattttgcagacaaggaaattgaggtaaacggatggtaaagagcttgctcaaggccacagtcagtcagaggcagtgccaggattcaaacccaggttggtgtgatgtccagacctaacacttgtagccatttggctatattgCCTCCTGCAGGGTTAACACAGAGCCATACTCAGAACCTCAGAGCAGCTGAGTTTTATGGaGAGACGAGCGTAACTC
681	TATCTACACGCGTCTCAGGCTAACCTCTTGCTTTTTCTGTTCttaactcattcagcaaatatttactgactgtccactattcggatttggaagatagataaaacaGTCATGGCAGCAGAGagggtcaggatttactcctatgtgcgacttcagaacctgtgcctttttccactggacACCCACATTTTAAAACACCCACTACTCTGCCTTCTAATATAGTTCATCTGTGTCTCagggcaggggctgtcttatatatacatgttctagccttcctGTTTTATGGaGAGACGAGCGTAACTC
682	TATCTACACGCGTCTCAGGCTAACgaaggaaggaaggaaggaaggaaggaagtaagTCAAGAAGTCTACAAAGTATAGGTAACTTGCTCaagaaaattaggttcagaaagtttaagtaacttgcccagggtaacacaattatgaagatttgaggccagaattcagttccaggcagttttgttctagatctattgctcttcagccactatAGTGTCATGCCAAGACTGGCCTAAAGTCGTGTCTTCTGCTCAAACAGGTCCTTCTATGGCAATGAGTTTTATGGaGAGACGAGCGTAACTC
683	TATCTACACGCGTCTCAGGCTAACAGGGAGGAAGACCCTGATCTAATGACTGCCTACCACGTGTCAGGCTGGCAGGCGATGTctcacagcaaccctgcaagcttggtcctgttttctgcactttgcaaatggagaaaataaggcacatgtacagctggtaagtggtagagtcggtactgagactgggttggcctcactccaaatcccatttctcttATTTAtttatttatttttaatttttatttttttctgagatggagtcttgctctgtcacGTTTTATGGaGAGACGAGCGTAACTC
684	TATCTACACGCGTCTCAGGCTAACACTTTCTAACAGATGTgagcttttgaatcaaacggattgacatttgacattcaaatccagctttgcagctcactgctggtgcaactttgagcaaaccaaggatcctccctgtgtcttggtatcttcacctataaaatgggataataatacttacagggctgtaatgagaattaaatgagctaacgtttgtagcaactgtctacacacgcctttcacatcacggacagtcaataTTTATCACTTGCCCTTCGTTTTATGGaGAGACGAGCGTAACTC
685	TATCTACACGCGTCTCAGGCTAACCatattaaaccatatataatttatattatattagactaccttacattatattttaAAATCTCACTGtttataaaggcagaaactgaggctccgagaggtgtcccttgccagaagtcagggagcagctcacgggcagagctggggttccagccccactttggttccagaagcccagcttttaaccCTCAGGAACCGTCCAAGACCTTGCCTGGTGGAGGGGAGCTTCACCTGCCTGCTCACTCGCTACTTTGTTTTATGGaGAGACGAGCGTAACTC
686	TATCTACACGCGTCTCAGGCTAACGAAGAAAGTTGATAAATACTGGTCAAACTGAAAACCAAACACTAGCAAAGTCTGTGCTACCTAATGAGTTaaaaacctggactttgaagtaggaagagggtcctggctcttctacttaaaaagtgactctagacaattaatgtaagcctcagttttctaacaaaaacagagattatcataactataccttcaaaaccaagttttcagaactcatactaggtaagatgtgtgaatacaccttgaaacATTTGTTTTATGGaGAGACGAGCGTAACTC
687	TATCTACACGCGTCTCAGGCTAACAATTTCTGTTAGAGAAATTAGTAAATTGTATGTTTGTTATTTATAACATTCcacagtggttaaatatataagattaaattcggacctaagacctagcttcaaaacttgagtctgacatttactagtggtgacactgtgaatcagttatttaacctcttgaactttaatgacttcatttttaatggagaaatagtcctaGCAATTGAGCTCAAAGTAATTCTCATTAATAGTTGCTGGATATTATTAGTACGTTTTATGGaGAGACGAGCGTAACTC
688	TATCTACACGCGTCTCAGGCTAACTGAAGGCAGACACCTTGCATCTCAACCAGGCCTGCCATCTGGCCAGAATGAATGAGGAAatgaaacagtttgtactatagtccccagcttagctgagcacacacggagacataggaaggctaggaagctttcctaggccacctgggtatttggtggctgagctgggcatttgctccaagtccagctcttgaACTTCTCTGGGAAATGTATTGTTCCTTGAAACCAAACTGCAGAAGTGCTATCAGATTTCGTTTTATGGaGAGACGAGCGTAACTC
689	TATCTACACGCGTCTCAGGCTAACGCCTCTCTTCCTCAAGGCTATTgctttgaagtcaacaagacttaggcttgagtatacttactagctgcggtatcatggacaaataacacatgtttgtgcatcaagtttcttatgtgtgaaatggaagatgataccacctattgtgctgatctgttgtgagaattacatctaaagcccatagcatgctgacaggcacacaatatttattcaataataagtactgttattTAACTCTATACTCCGTTTTCTCGTTTTATGGaGAGACGAGCGTAACTC
690	TATCTACACGCGTCTCAGGCTAACCACTATCGGCTGTCCCTttcgtgcgggactgacggctcacagaacagttacatttcaatatcattcgactgaaaaccatcctgtggacgccgtgcgagcattgtccccatttcacagcttgggagctgcgaccagagaacgtgggcgcgcctcgcaaggccgtgaccgcggcgggactcgaaccctccctcctgagtgcgcgccgatgttccttAGGACCCGGGAgcgccgggggggggggggggggcggGTTTTATGGaGAGACGAGCGTAACTC
691	TATCTACACGCGTCTCAGGCTAACGCCCCTCATTAGTGCCTTACTTAATACATTGAGGCTAGTTATTTGAgcccgggtcttgaatgccatcttccctgccacttacaagccgtttgatttggaataactaatgtaacctctttaaacctcagtttctatgtctacaaagaagacatatggatgaagtaatattagcccattacagggttttgttaggatcaagagagtACAAGTTGCTACTATAGTACTTTATTATTAATTATTGGGACAATCAGTTTTATGGaGAGACGAGCGTAACTC
692	TATCTACACGCGTCTCAGGCTAACAGGCCCAGATCCCAGGCGCAGGCCCATTCATCTTCCCTGGAGTATTCATTCTGCTGAATCCTGGAAAAGATTTATACACCAGCAGCATTCTGtagtgagtgttatgctggaattcaaacccaggtccacctcttttcaagacaagttcttttctcattTCCGAGGCACCAGGGAAAAGAAATCACTTCCCTGCACTGGTTCTGTTGGggccaaaagatcaggagatgattgccattgaaaaggtagtttgGTTTTATGGaGAGACGAGCGTAACTC
693	TATCTACACGCGTCTCAGGCTAACAATGTCACAAGTTGGTAAGAGCTTCTTTTCTGCCTTCAGGAAAGAATTAAAGTTGGCTATTTCCCTTTAGTTTgtggaaagaatactgaagaaaacttgaatttgagaatttatcacctgctgtgtcaccatgggcaagttcttaatctctctgacacgttccttcatgtattaaacacatgttccctggtgttaaaaaagtaaaattcaataaaatggaaattataatggtcttacctgttttcaagatGTTTTATGGaGAGACGAGCGTAACTC
694	TATCTACACGCGTCTCAGGCTAACAGGcagtataactttgtggttaagaatgtggacattggaattaggttgcctgggtttaaatccaagcactaccacatcctagctgtgtcaccttggcaaattatttaatttctctgtgcctcagttttctcaattataaaatgaggataatgtactcttatttcacaggattattgtgaagatttatgtaaaacatttgaaacagggcccgatacgtaataaggactatataaatgattgctattaGTGTGTTTTATGGaGAGACGAGCGTAACTC
695	TATCTACACGCGTCTCAGGCTAACCCCCCAGATAGTTCAATGGTAGGTTCTTGTAAATACTGTACTTCCCTGGCTCACTAAGGTTTCCCCAcagtggaaagaccagtggccttgggcccaggatctaggttctgggctcaggtctacactgtaacctgtggccttaggcagtcacttagccccttggtttccccatctgcaaaatgACCCTTTCAGTCATTCCATGTTACTATTTCATGCCCCCTTTTGTTTCCTAGACTTTCTTGACTTACAGGTTTTATGGaGAGACGAGCGTAACTC
696	TATCTACACGCGTCTCAGGCTAACTATTTTAGGTTGTCTCTTCATAGGATTTGGCAgaacactttcaatgtgtcaggcatcatgctaaacatttatacatattaactcacttaaccctaacttcataataccactgcttttctgagaagcaagttaacgttctcaaattcatacagctgatacatggtggtgctgggataccaactcaggctgaataaaaacgccctgcctttttattacaTAGAATTATCTTCCTTTTGAGTAGACAGAACATGTTTTATGGaGAGACGAGCGTAACTC
697	TATCTACACGCGTCTCAGGCTAACTGGGACTAAAACTCTGATGGACTTCACAGAGATCAAAAAAGAAGTAATCATGGagtgtagtggacagggaatttagaaacttggtccaagtgctgagctctgcaattagtttcacgactttggataagccacttaacctatcaaagactcataaatatttcctcatttataaaatggtaatattactatctttctaagattcttaagaagatgaggcaggaacgtggctgactgctttgtgagctgcaagGTTTTATGGaGAGACGAGCGTAACTC
698	TATCTACACGCGTCTCAGGCTAACTTTTTTCCTGATTTGAGGCACACGACATTGAAGAAATGAACTAGGGAGcataggatgagaaatcagagtggagaggaaattggagatcatctaaggcactcctgactttttacagaaatggaaattaaggcccagggatgctaaaagacttgtctgaggcctcccatctaatgattggcatgatcagaaactCCAGTTTCTTTAAGTATAAAGAACAAGTACAACCTTTAAGATAAAATATTTTGTCATGGTTTTATGGaGAGACGAGCGTAACTC
699	TATCTACACGCGTCTCAGGCTAACAAACCTTAACATAcatgcattcagcattcatttatccagcaaatacagaatgcttagttgctttccatatattatctcaactagttgtaccaacaacacttcaaaggaaacattagtatccttatatcacgaatgaggaaagctgagactttggtcaaaccacttgtttaagaacagctgataaaaggcagtgccatgaatcatatccagattgggtttactctaaaatcagatgctTGTGTATCGCCTTGTTTTATGGaGAGACGAGCGTAACTC
700	TATCTACACGCGTCTCAGGCTAACTTTTCCTGGTACCTTTAGGGTTAGCATGGAGGTCCAGGGTCCATCTgactccctaggttcgaatctcccaaggccatttttttacacaccgtgattattactaatttccctgtggtttttctcattataaaatgagaatattgctgccgacaggtcttctcattattgtgaggattaaatgagctatttgttaaaggcttaaaCTTTCAGTAAACGTCAGCATTCTTCAGCCATGATAGTGCAGAGTTTAGTTTTATGGaGAGACGAGCGTAACTC
701	TATCTACACGCGTCTCAGGCTAACgcagagcaacaaagcatgcttaggctctggagttaaactacctgggttctaaccccagcacagcaatttgctacctatgaaactttgggcaagttatttaagcattctacaaatgaaattttctcatgagtaaaacggacgatgcttataatagcccctactccatagaggtgatatgagggtgaaattagtgagcatatgtgaagcacttaggctcatgcctggcatgtatgtgtcatcaatgctggctGTTTTATGGaGAGACGAGCGTAACTC
702	TATCTACACGCGTCTCAGGCTAACTGTCGATAATATCaagaatagctaacacttatataacactacatgctatgtactttcttagcaagctatatatgtcaactctcttaatacagccctgctattactttttacatttttatcttatatgtgagagaatgaggcatgcagagttgcccatgaccacacagaaagctgcagagctgggaatggaacccagccagcttggctccagctgcactcttaatcactaggctacacCATCCTATGCATCGTTTTATGGaGAGACGAGCGTAACTC
703	TATCTACACGCGTCTCAGGCTAACATGGAGTGTGCTACTGGGTCAGGGTAGCTTGACTGGATATAagtgtgtgtgatggatgctgtaatgaggtgggaggcaggtgacctgaattttagtcccaaagataccacactaaactcttgctatgtgaccttagccaaattcttagttttcttatctgtaaaatgaggtttagatggtcCTGaaaccacccactcatgctcctcctcctcctcatctttcctggctgactgggatgatgaccatgaggGTTTTATGGaGAGACGAGCGTAACTC
704	TATCTACACGCGTCTCAGGCTAACAGAGCTAGTCCACCTAACTAGCCCAGCATctctaaatcacactgcctgggtattccagccagggctttagaattggactgacctggtgcctaaagacaagtcaaagcctctgagtcttgattcattcccacatctataaaagggaaactacttacttcacaggattttctgagggattaattgtgatcatgtcagtaaaaattcccagcacatggtacacTTATGAACCTCCAGCCAGGAACCTTTCTGAGTTTTATGGaGAGACGAGCGTAACTC
705	TATCTACACGCGTCTCAGGCTAACATATAAagagagccgggacggaacactggttcaaaactgggcttttgagcagggcacgcctagctttgtttctcattgggtcattttactagcaatgacagcctgagctgctggagctcttcggagtctcagtttcctcatctgggaaaccagcactacagtaaaaccttctacaggtaccaccacagaatcgaggtaatgaaagcgagacccttagcagagtgcctggtagttaagtgcccaGCTCAGGGTTTTATGGaGAGACGAGCGTAACTC
706	TATCTACACGCGTCTCAGGCTAACtgatttgtgattcatccCTCCAAAGCCCTGCCTTCAAAACGCAAAAACTGGGGCCTAAAGAAGGTTCTGCCACTGCCCACCCACATCCTTCCCCTTTTtcccccagctagtaagtgtcagagctgagacaagaacccaggcctgctgactccAACCTTGTTGGGATAATAAGGATTAAGTCAAGGGCTTGGCCCAGTGCTGGGCACAGGAAGGCCTCAGAAAAATGGCTCTGTTGGTTACTGCCGTTGTGGTTTTATGGaGAGACGAGCGTAACTC
707	TATCTACACGCGTCTCAGGCTAACCTTCCATGGTTTTTGaaagctaccatttattgagcactgtgctaagtattttacatgttatattatctcactgtattaacctcacagacattccatgagacaacttttttctttttctctcatttacagatgaggaaatgagtctctgaaagttgagtgtcgtgacctttcatacagttcagaagtggcagaggtagaggtggaagttaggctggctctaaagcctgtgcccttAGCCATTTGGTTCTCTGTTTTATGGaGAGACGAGCGTAACTC
708	TATCTACACGCGTCTCAGGCTAACTGTCCCCAGGGTCTCCATGGTCTGACACTGTCAGTAACAAGAATGCACGTTACGgagaaagcatggctcagtggtatgagtaggggatgatgaaatttgagaaagactatatatctgaattttatccccgcctatcactagctgtgatcttggaagaattaacttctttaggccaatttccacaacaataaaatggTTAAAATTCTAGCATGTgtgttgcctctgccactgtggtgtgccctcatggacgGTTTTATGGaGAGACGAGCGTAACTC
709	TATCTACACGCGTCTCAGGCTAACACTTACTGAAAGTGTATAACCAGTGTATAGTGCTTAGATTAATAATAAGAATAGATCGACAACCCGTAATGCAATGAATgggaccacctggtatgagagaaaggggcgggctgaggagtcaggctgacaggacttaaaatattggctccatcatttggctctatctctgtgGACATGTTCTCTGGGGGTCAAGTACAACTACAAAAAGGTAAGTACCTTACAAGGTGCTTAATATGTAAAGAGCTGAGTGGTTTTATGGaGAGACGAGCGTAACTC
710	TATCTACACGCGTCTCAGGCTAACGATCTACTTATTATGATACTGACCTATCACTATTGACCTACAAATagacgtgggttatcattctaactttgtaggaaattagctgtctgacctcggacaagtcacttaccaggtctgggcctcagtttcctcatgtctaaaatgtaagagctagactagaagattttaaaggtcctatcctgttctaaaattctataattctatgTTCATTCTTTTGTACTTCTGAGTCACTGACCAGTTTTCTAATGTAGTTTTATGGaGAGACGAGCGTAACTC
711	TATCTACACGCGTCTCAGGCTAACtactgagatttttcccatgtgccaggcATGTGGTACATCATTATGGCTTAAGAAGTGCCCAGTGGCACCTCcagagaggtagggtgacctgcaaaggtcacacagcagtctgtagcaaaggaggactgggctccaggctccctggcctctggagctcagatctctttccatgacaccaGAGGCTTGTGATCGCAAGACAGGGCAGACTGGCAGCACACACACCCAGCTAGGCGCCAGGCTGCAGGGCACTGTTTTATGGaGAGACGAGCGTAACTC
712	TATCTACACGCGTCTCAGGCTAACTGAGCCTGAACTTcagagaggccatgttctggaaagagccctgatttgggaggcagagatttcaggatttaaatctcagcccagccacttcctgtccacgtgacactttacatctggcagccttggtgtccctgtctgtgaaataagtttattaaaaggatcactgagaagtgtgaattggaaattgtgtatatatcacccggcacatagggatcacccaaaaatggtaactcaatAGGTGACCCAAACTGTTTTATGGaGAGACGAGCGTAACTC
713	TATCTACACGCGTCTCAGGCTAACcccaaataaataacacctactgttgactgagtgcttacaatgcaccagacccttcactaagtgctttacatgaattaatttagccacataaggaccttaaaagataggtactattatccctatgttacagatgaagaaactgaggctcagagaggtgaggtaacttgttgataattacccaactagaaagtacagagcccgcctatgaacctaggcaatgtagttacagaacccacactcttCTCTTCCTGTTTTATGGaGAGACGAGCGTAACTC
714	TATCTACACGCGTCTCAGGCTAACCATTTTTTTACACTAAAGCATTTACagagcatgagcattgaagccagagagatctgaatttaaattccaatttggaacttattagctgtgtggccgtagaccgactgtttagcactctaagcccttggttttctgatttgtaaaaggggactaataactagcttgaagggtagctgtggaaattaaatgagatgtagtatgtaaagattccaaaacagatgcctTCGATGAGTAGTAGCCACTATCACCAGTTTTATGGaGAGACGAGCGTAACTC
715	TATCTACACGCGTCTCAGGCTAACgatctcttgacctcgtgatccacccacttcagcctcccaaagtgctgggattacaggcatgagccactgcacctggcctaggatcacacagttcttaagtggtagagctaggatttgaacccaggcagtctggcttcagaaatcatgctcttgaccactgcacttttctgtCTTCCTCCAGTGGTTTAAAGcagcactttccaatagacatataaggtcaggcacaaatttgagagtcatatagacttttGTTTTATGGaGAGACGAGCGTAACTC
716	TATCTACACGCGTCTCAGGCTAACGAGATAGTTACCAAATTACaaatagcttcagctttggagttaagtaacaacctggtttgaaatttcagctccattacttattatctgtgagactttgaacaaattagtaaaactctctgagactgttttccccccatgtcaaaacacctattttgcatggctatatggaaattaaatgaaatagcaaatatgaaaaacttttggcccagtgtataattcatatcaggcactGATCTGTTTTCTttttgccGTTTTATGGaGAGACGAGCGTAACTC
717	TATCTACACGCGTCTCAGGCTAACTGTAGGCAGCATTGCCTCTACCATGGTGGGTGGGGTGGGGGCGGGAAGGGCTTTCAACACCTCcaggtgagggaattcaggcacaaagattcagaatcattagctaatatgtggtggaacaagattccaaccctataaatatgactctagaattatactcttgacattgtgtcctgctttctgtctTTAAATAAAAATAACTATTCCCTCTTGTGCTCATGGTTTTCCTTTTTTACAAGTCTTTACTCCAGTTTTATGGaGAGACGAGCGTAACTC
718	TATCTACACGCGTCTCAGGCTAACAAGTAAAACAAAAAGCTTAGACTaagaacacagattgagtccgtcatgggtctgagacctggttcagttgcttcttagttttgtgaccaggcctctcagccctcagtttctcatttgtagatgaggatattacctacctcagttgtgaggagtaaatggagtacatataaaatgtctaatatggtactgggcatgataaagcacttataaatgctatcattattattTCATGGCAACCAAATAGATACTGGTTTTATGGaGAGACGAGCGTAACTC
719	TATCTACACGCGTCTCAGGCTAACAATTCATGGCCATCCAAAAGCTTCCCCAGGTATGTGTCCTTCTTCCTGCTTCTGgaggcagagtggtgtggcaggatgagcatggcctttgaagtcactcatgtcattcactggacatgaatgataagctgtgtgaccttgggcagagacttaatcactggagtctcagtctcccaattagtaaaacagtggtatggctgggcacagtggctcatgcctgtaattccagcactttgggaggctcaggcagGTTTTATGGaGAGACGAGCGTAACTC
720	TATCTACACGCGTCTCAGGCTAACGTTTCCAGAAGTTTCTCCACCAGCAAGAGAAGggggcagagcaaagtgtgtaggcttggacttccttggaccctggtctgagtcctgactgccacataccagctgagccaagttgcgtagttttcagtgcctcacctttctctaaaatggggttagcgcctgcctcagaattgttctgtgcaccaaattatgtaaagttcttagcaaatcacctggcaGTAGTGTGTGATAAGGGGAGGAGGGCCTTACTGTTTTATGGaGAGACGAGCGTAACTC
721	TATCTACACGCGTCTCAGGCTAACGAGTCAGTCATTTCAAAAGGAGTTGatagaactttatgcctggaagggaatttattcatgatctcatctacccctcccacctttaaaaaaaacaaaagaggcctagagagaagtggctggccggcccatgtgcagagaaggagctggaagcagtttgggctgaggaggccctgaaggagattctctgaggctcggccctgtggtcccctttctccatcacgctgcTGAGGTTGGGGCACACACGTTctcgGTTTTATGGaGAGACGAGCGTAACTC
722	TATCTACACGCGTCTCAGGCTAACatatttacgaaagtgattgatccacggtaagaattcagtagatgatggctgtgattaacagtcctcaaaaggtagctattattcccactttaaggatgtggaaattggtaccaataacagttgctaagtagtagatctgggattcaagcataggtctactggctattaaaacttagctcaaaccacaaggctaATAAAAATTCCTGTTGCCCAAACCTTCTCATTCCCTTGGCCTTTTTTCCCACCCAGCGTTTTATGGaGAGACGAGCGTAACTC
723	TATCTACACGCGTCTCAGGCTAACGAGGTAGCGGCAAGCTCCCAGGTGGCCCCGCctctgtgccaggcacttgcctaagctcttggcatatattactcaccaaatcttcacaatgagcttctgaggtagggaccaatagttatctccattttacagaaatagagaaaaaagaacttaaatgagttgcccaaagtcacggagctattaaagaatgggcttcctcaaccagcctctcaacaattcCATAGCATGCCTGACTGACTCTTTGGTTACCGTTTTATGGaGAGACGAGCGTAACTC
724	TATCTACACGCGTCTCAGGCTAACgaccctctctcaataaataaataaTTAACACACAATTCATGGAAgagtcatgcactgggattagcccagctctacagctgatggtcttaggcaagtgcatctctcttggagtaaatcattctaacccataaaatgggtgtaacagtttgtcttgcctgcttcttttggtaattggaaggattgaatgagacaaggtcctgtgtaaacagaataaaaatttttgtaaagtcttatggatctaagaggtgttGTTTTATGGaGAGACGAGCGTAACTC
725	TATCTACACGCGTCTCAGGCTAACactcaggggtggtgccagatttgaactccggcagtttggctccctgttactaaccctaggctgtacagatgaggaaactgaggcccagaaagcagaaacttgctcaagatcctctgatgggtaacggttggagctgggCCGGAGTCCTTGAGCCCCAAGCCTTACCTGCTCCTGTCTGTTGGGGACCAGTTGGGGGTGGTGAGGCCACCAGCAGCAGCCCAGGAACTCACAGCCTCCTCAGGCTGAGTTTGTTTTATGGaGAGACGAGCGTAACTC
726	TATCTACACGCGTCTCAGGCTAACCCTGAGGGGAAGGGAAAGATTTatatttatagtgcatacattagacgcctggcagcagttttcacttcatctcattccatcctcccaatacctccataagcaaatattagtgaatccccatttatcagattaggagaccaaggctcaagtgcaaaaaatttacccagggtgcccaacctgtacctgaggttgccaggattgagaacaggtctgcgtggcctcagagcAGGGCTGATCCCAGAACAGTGAAGTTTTATGGaGAGACGAGCGTAACTC
727	TATCTACACGCGTCTCAGGCTAACGTCACCTACAGTAAATGTACCATTGGTCTTGGAGGTATTTCTGTGTGTGTTTTTAGCCCATTCTCATATATTTCACTCCTCATCTTCCGAATGATCCTGTGGTACAGACATGACCTTCAGTTTCAGGTAGAGAAGCTGACTCGTGGTGACTAAATGTCATACTACCAATAAGTACTGGAGCCTGAAATCAAACCTGGACTCAATTTCAATACACAGGTTCCTACTCTTCAGTGGTGCTTCTCAGGTTGATGTTTTATGGaGAGACGAGCGTAACTC
728	TATCTACACGCGTCTCAGGCTAACACTGCTTTCCTTCCTTTGATTTTATGAAGTGGAggtgaagaggaaggagcataggacttggagaaatgaattgcaattcctggctatactttatcaaccactggttgtgatttgggaaaccactttgcttttgaattctcacgtttataaagtgaatataatctaatcttgcttcactgtgttgctatgagaattaaataaagtgatataagcaaaATATTATAAAAATTGATACATATGCTAAAAATTTGTTTTATGGaGAGACGAGCGTAACTC
729	TATCTACACGCGTCTCAGGCTAACCTTTCAAGCTGTTATTGTTCTTTGGGgaggagtacaacatgttataattgagagtatgggatttaagataaaaagcatatattcaagtcctgatttggggacttaatgacctaaaatctcttgaaatcatctgagcctcaattttttcatctgtgaagtaggaagcataataaagccttctgcatgtaacttctatgaagatcagatgaaaaatgagtgtgaacgttctctgtaaattggaatgtactgtGTTTTATGGaGAGACGAGCGTAACTC
730	TATCTACACGCGTCTCAGGCTAACCTTCAAATCACACTCCCTGTGGTGGCCATCCCTAGAGACCTACAAACAAAAGCTCCTGTTCTTGGCAAGCCTCTTACAagcaggacagatgcaggaattgggagtcagaagaccacggtgttcttccagctctgagcccaaccatctgggtcaccttagctgagctgctccTTCATGTCCCCAACCCTTCTGTTCATACAGCATGATGGTGTAGAAAGGGGTCCAAAGGGTGTTGCTGAAGAATGCTCAGGTTTTATGGaGAGACGAGCGTAACTC
731	TATCTACACGCGTCTCAGGCTAACAGTAATATTTTCCATATTAACAGGaacaagtatcaaccactcattatattctaggcactcttccaagggctttgcatgtatacaggactccttgaatgaacctggggtagacacattattcccatcttatagatgtggaaacacacagagaagtaccttatgcaaggttacatggtgtgtgattagcgagaaagaggatgctagattaaacccttggcagtactgAAGTATCTCTTGACGTGTACTATTGGTTTTATGGaGAGACGAGCGTAACTC
732	TATCTACACGCGTCTCAGGCTAACTCTCTCCTGTGTGGTGCCTTGCACTTGTTGCCAGAGCCAAGCATGCTGGCTTAAAAAAGCTgcagatgactggacagtacaaaggaccctggacatgaaatgaagaaacctggatttgtgataaaatttcgccactaagttagcttaggtatgtaattttatctttctggtaatttctgcactataaaTCATAACTGTTTTTGTAAGTTAAAATGGAATGGAtgactcagtatttttgcctctggcaattGTTTTATGGaGAGACGAGCGTAACTC
733	TATCTACACGCGTCTCAGGCTAACActactataattgaacctctactgtctcaggcacagcgctaggagttacatgtggcttcattccacttccacctccaccctccgaggcaggcaatgtttattttttacagatgggaaaactgaggctcagggaggatgaaaactatctcaacctaagtcgcaagtgtcgatcactgaaagaacttgggtgcactttgcagcctgcctggctgaaagctcgtgctAAGTCATTCAATCTTCACTGCACCTGGTTTTATGGaGAGACGAGCGTAACTC
734	TATCTACACGCGTCTCAGGCTAACTTTGGTCGGAAAGGCATGTGATTTGGCACATTGCCATCCAGATATCCAAGGTATCTAAGgatgaaaactgaagcatggagaggttaagtgacttgctgaagaccacaccgctggcaagtggcaggagagggatgtgaacccaggaagtctggctccagagcctgcactcccaaccctcatgattgtactgCCTCTCAGGGAAAAGTATACTTTTGTGTGCATGACCATCAAATTAATCACCATATTTTTTGTTTTATGGaGAGACGAGCGTAACTC
735	TATCTACACGCGTCTCAGGCTAACGTGTCTTGTGACCCCCTAGATCTGGAGAGTAGTGTGTGTCCCCCTGGATTCAGGGGTAGTGCATGATCTCCTGGATTTttgtatagatgaagaaacaggcccagacaggtgacactgcttgccaatggccagaaccagttggtgaaggactcagactctctgactgtcttcTTTCCTGAGCAAAATACATCATTATCTCTTCCAGAGCATGGACAACTGGTTGTGGCTGCTCACTTTTCTTCCAAATCTGGTTTTATGGaGAGACGAGCGTAACTC
736	TATCTACACGCGTCTCAGGCTAACAAAGCTACATTCACATTTTTTTGCATTGGTTCACAAATTTAAATGAATTTAGATTACCTTTAGAATAGTAATTAGAAGCCCTGGGCAGTAtgggagttgagatgtgggctttatttggcccttagtagctgtgtgaccttgggcaagtcacctcaACAACTCATCATCTAAAGGGAAGGGTTGGGACAGACTGTAATTCATGGACTCTTATGAATCCCCTAAAACTGTATGAAAAACTACCATGtatataGTTTTATGGaGAGACGAGCGTAACTC
737	TATCTACACGCGTCTCAGGCTAACAGATGGCAGGGTGGTCAACCTGAGCACGGccaacagccattgggcgctgatgcatggcgagaactggcagaggaccttttcttttgaaatcacgtcctcaccaccatcttgtgagataggttttactatgatcctcgctttcagatgaagacactgaactctagtctgacagccaggaggcagccaggtcaggactggaatgcaagcagcctgaccccagTCACAGGCAAGGTGCGCCTACAGTCACCCCGTTTTATGGaGAGACGAGCGTAACTC
738	TATCTACACGCGTCTCAGGCTAACtcgtgtattgtgttaggttcactaaaacacagtaggaaagagctggaattggaataaatgctttgaattctgactcactgcttattagttgtgaccctgagcaaggtgtttaacctttctgagcttcagttttcttaatagcacttagttctcagaggtgtgtgaatatggaatgagaggtagataaatgtctgaacagagttgctcagcggttacagtaaCACAGTTTTGCTAGCTACCATGTCTGCAAGTTTTATGGaGAGACGAGCGTAACTC
739	TATCTACACGCGTCTCAGGCTAACCTTTCCTGCTGGCTtgggcaccaggaactcggctctgcgctttctgttctttgtagcatttaatccttacaccagccttgtgaagtagatgttcttattaccttttacaggtgaatcaacccaggcttagagaagtgaagtattgtgcccaaggcgctaatatcagagatacaacctatacccaagtctgtgggacaccgaagtacgtgcctctaagacgtcaccaccttgcctttTATGTGGCCTTCTCGTTTTATGGaGAGACGAGCGTAACTC
740	TATCTACACGCGTCTCAGGCTAACGACCGAGACAGATTGGCGTGTCCAGCTGTCACTGAGGAAATGtgacagacaagctaaggagcagcagcacaagagataagaacagacagcccttggtttgcattctagctctgccattctctggctgtgtaacatctctttgaacctcagttttctcttctgcaaattgggaatacacataccttacaagggttagtgcaaggattaTAAATACCCAAGTGggccgggcacggtggctcatgcctgtaatGTTTTATGGaGAGACGAGCGTAACTC
741	TATCTACACGCGTCTCAGGCTAACCACACACTCCAAACGGcagtagagcacttaagagaggggactccaaagcccaacaatctcagctctatttgttaaccgtgtgaacccaggggaaattacttagactctctatgcgtcagtttcctcatctatagcacagaaatgatgatagtaccaacttcaagaggattgctgtgctcattaaatgtgcttgcaacagttctggaaacaggaagcactatacaaacgttggctGATACAGTCCTGAACAGTTTTATGGaGAGACGAGCGTAACTC
742	TATCTACACGCGTCTCAGGCTAACTCTGCAGTTGCCATGGCAGCAGGGTATCCTGTTTTGGCTGATAGGTActggagccagtaaggctgggtccaaattctgcccctccctcttactggctggtagtgggactttaggcatctcttcatacccttccccacatgtgtaagagtggaacattgtgagggtcaaatgaggtagtatttcaaacacttaaaagaataccAAgctgggcatggtgactcacgcctgtaatcccagcactttgagaggcGTTTTATGGaGAGACGAGCGTAACTC
743	TATCTACACGCGTCTCAGGCTAACggtctaggatttgtttagtgatttactgcttacaaaggacttacacaccttatacactccctgcctggtttctttctcacaatcatgaatagcagataggagaggccatattatccgctgatagaaaactaaagacaacataatatgacattttcaagatcacagagaaactcagaaatataccaggttcagagtcaggtttgggggctttacgtcccatagctttgttccattcattcaaaccctgcccGTTTTATGGaGAGACGAGCGTAACTC
744	TATCTACACGCGTCTCAGGCTAACagctaccgtacctggccCTCATTATTATTTTTatgagcaacatgttttggaacagtatgccaacaatatgccaacaccatgcctagtgctgtacacgtatttcctcatataattctcgctacagctcaaggaggtaggtgctgttaccatatccactaaacagatgtcaacgctgatactgagtttgatttcagagcctgtgcttttaacctctacacATGATTGTGTTATAAAGTttgattcaacaaatGTTTTATGGaGAGACGAGCGTAACTC
745	TATCTACACGCGTCTCAGGCTAACataataaattatatttattgagcacttacaatgtgctgcacactgatcatattacgttattgccttatccagtaaataaccctacgaggtaaatttcctttccaatactcctgaatttattttagaaatgagacaactatagattaggaaagtaaaatgaatttcccaaggccacacagctagtaaggtgctgagccagtgttcaaagtcaagttttgtctgacactaaactccattctttttctactccGTTTTATGGaGAGACGAGCGTAACTC
746	TATCTACACGCGTCTCAGGCTAACCCTCATGTAAAGGGGAAAATGGCCTTGATTATTTCAGAGAAatagtaggaagtggtggttttgtgtacacactctgcagtcatactggctcttctatgtcagctatgtcatgttatgctggtgatttaaatttctctgtgcctcagtttcctcatctgtaaaataatataaaattgcacctggcacatcatagggctatacaagcattaGCTGTTATTATTATTTGCCTCTAACCCACAGTCCTATAACTGTTTTATGGaGAGACGAGCGTAACTC
747	TATCTACACGCGTCTCAGGCTAACCATACTCATAGTattaacagtaacaaagtacttattatgcgtcaggtcctgtattttgtgtgctgtaattcctgccatttttcagacccctaggaggtaggtaggcatcagtgcagtctccattttacaaataaagactctgaagagcagagagataaaatggcttctatcacccgctagagagtaagcagagatgagatttgactccaggccatctgactccacggtccatgctgttGGTTAGGTACAAGTTTTATGGaGAGACGAGCGTAACTC
748	TATCTACACGCGTCTCAGGCTAACGGATAGGTAGGGAGCATAAaataataactaatgttaattgagtgcccactgtatgttgggcatggatagttttaagtatttatcataactctctgtgatgaatactactgttatctccattttacagttgaggaaaccgagacataggttactttgctcaagatcacacagctgagaatgtgggaacacgctaggagcccttcttaactactagtctgtatgcctctaaaTTATGCCTGATTCCTACTTAGTTTTATGGaGAGACGAGCGTAACTC
749	TATCTACACGCGTCTCAGGCTAACcttgaagctagagtggaaaacagagatgcataattagaatctagagAAAAGAgatacggtggctaagagcacaagctttgaggttgatcgtttctgccttcaaaccctgatgccaccattgacaagctatgtgatcttagacaagttatctaacctctcttgatctccttcatatgtaaaaagtgaagatcataataATAAGTGGAACTATAGTATATACGTTTAACTGTTTTTTTAAAAGTAATAAAGAGTTTTATGGaGAGACGAGCGTAACTC
750	TATCTACACGCGTCTCAGGCTAACaataagagctatcatttgagtgcttcccatgtgctatgtatttcctattctgaatattatgtgaatatctttagtcctcacaacagttttatgaagttagtattattattattatctctatttaacatttgagagcactgggacccagaagacttcagtgacatggttaagaacaaccgcaagtcagtaatggcaccagatatggacatggttgtctaatttcagagcccacatgcattaatcactacgcGTTTTATGGaGAGACGAGCGTAACTC
751	TATCTACACGCGTCTCAGGCTAACTCCGCTGCCATGGTCTGTGTCGTGCCAGAAGGTACCTCTCAGCCCTCAGTGCCGtgaaaaatctgacactcaagaaggtcgattgacacgcctaacgtcgcacagcaatttagtagcacagcacagaatagaagctacccaggctggctgtctcccaagcctgtgtttctctaccacacacagtaacactgcgtcTTCCAGAGCTGAAGCTGTAGTCGTGAGATGGCTCAAGCATTTGGGGGAACTGGAAGTTTTATGGaGAGACGAGCGTAACTC
752	TATCTACACGCGTCTCAGGCTAACcccgcctcagcctcccaaagtgctgggattacaggcgtgagctaccgcgtgcggccTCagatagatactatgattatccccattttacaggtgaggagacaggcattgaaaggttaataatttgcccaagattacatcataatttagtaagctatggagccaggatctgcacctaggctctttgcgttgcagCtttttttttttttcctttttagacagagtctcactctgtcatccaggctgtagtgcaGTTTTATGGaGAGACGAGCGTAACTC
753	TATCTACACGCGTCTCAGGCTAACTCTACTGTAGGGGTGAATCTGCCACAAGGCATCCTCCTGCCAGAAGCTCCATTCTCCAGCACAAAGCTGGATAAGACTAGTTAAGCCcacaggctttgaagccctacagatgtggttcaaatctcagctctaccactagtgtccttaagaaagtcacttaacaggccaggcatggtggctcatgcctgtaatcacagcactttaggaggctgaggtgggtggaacacccgaggtcaggagtttgagaccaGTTTTATGGaGAGACGAGCGTAACTC
754	TATCTACACGCGTCTCAGGCTAACAATGAAAGATGTGCCTGCTACATAcacatgctttgggatcccacgatctggtttctgttcagccactgactcatatctctgtgacactgggcaggttattttacctctctaagtcATGTTTTTAAGAGGCTACATTCTCCTGGTTTGTTGGAGGATTAAATGATGTCATCTCCATTGTGCTCTTCAACAGGGTATGGGGTAGTCTCCCAGGAAATATTAGTTATTGCCAACAGTACCCTAATGGGCAGACGTTTTATGGaGAGACGAGCGTAACTC
755	TATCTACACGCGTCTCAGGCTAACGGTGTTGGCAAAACGGTGCAATTTACCTTGGAGTAACTAGATATGATTGATAgagctctagactcaaaatagttccaaatctgacaccaactacttgtctcctaacttcacaagtctcctaacctctctgggatgcaggttactcatatgaaatattgagaaactattcaaataatatttaaaagctgttttcagttcCTATTATCTCTTCAAATGAAAACATCTGCTAACCCCCTTTCTAGCCACTCCTGTTTTATGGaGAGACGAGCGTAACTC
756	TATCTACACGCGTCTCAGGCTAACGAAACCCCCAAAGCATTGAGAGGagagaaaggaggttggagtcagtcatgggtttaatacctgctcagcctcctccctggccctggaagcccaggagcgcaggtctgtgagtttgctgaacctcaggtttagcatgtgaaaaactgaagcatttctttcttgcagggtggatgtgaacaccagatgaggttaatgtctgcacctagctcctggcaggatgctgggcTCTGGGAAAGGCGAGGTTTCTAAGGTTTTATGGaGAGACGAGCGTAACTC
757	TATCTACACGCGTCTCAGGCTAACTACCAAACCCCATTAGATCAACAATGCCATGTGTCATttaagagtcccgcactctagagttcgccctggattagaatccctgttctgccgcctaacaaataagtgacctgagcaacttgcctcaactctctaagtctcagcatcccaattggtaaaatgcccctaatacagcaggagcacctacctgagaagtaattgtgcagctcaggtgaAACGAGGTTATGATTGGCATGACATTCTCCATTGAGGTGTTTTATGGaGAGACGAGCGTAACTC
758	TATCTACACGCGTCTCAGGCTAACaaaaaaaaaaaaTGTGGGTGGAGCAGGTTGGGAAAgcactgtagaacagtagaccattcgggagccttagagtcaggcaaacctgggttcacatcatgactccatcataatgacctggaataattgacttgaacaaacgggtcttagtttctcttccacatctgggagacaataaggcctgtctctgatgcgtgctgtgatgagtaaatggataaGCCAAGCATGGAGTGTGGCCATAATAGTATCTTTGGTTTTATGGaGAGACGAGCGTAACTC
759	TATCTACACGCGTCTCAGGCTAACAATTATATAAGTGTTAATATTATAATGCCTACTTTTTAGATGctataagtgttattattataatgcctactttttagatgaagaactgaggaatggagatgttaaataatttgccagagttcataccattagtaaattgtagacccagggtttgagttaagttagtctagctcccctgtatacatacttaaccactattctgcattgtTTTTCAATGACAGATGAGAAACTTCAGCCTTAAACGAGTCATGTTTTATGGaGAGACGAGCGTAACTC
760	TATCTACACGCGTCTCAGGCTAACTGAGGTCATTAAAATTCCACTCTAACTCTTTAGTTACTGAAATTCTTTTTCTAGGCAATCAagtagacagagccttggtttgaaagctaagaaacctggttctaatctaagctttcattaactagccttgtgaccaagtgagatgaaaataacatggctaatctctctatggctctgttttcatatctgccctgaccaccttccaagttgctggatgaccagataaaatggctgaagtgaaagaaatctgGTTTTATGGaGAGACGAGCGTAACTC
761	TATCTACACGCGTCTCAGGCTAACCATTGAAATTCACTGGCAAGGCATGGAAGTGACCAGCAAACAGACATCTTGGTCTCTGTCTGCTTTGAtgtagtgcagcacaaagacaattgaatatgcaaggtacttccagatttgggccctgttcctggctccactattaattttatttgcagtcttgaataggtcacttaatctttctATGATAAATTTATCAAAAGAGCTTACTGATAACTACCATATGGGTTGAGATCTATTTAAAATACAAAAAGTTTTATGGaGAGACGAGCGTAACTC
762	TATCTACACGCGTCTCAGGCTAACCTTTTATGTACCTTagagcttgggctgtcagatcagacctggattctaattctagctctgtcacttagtggctactaggacttggagaggtcagaacctctctgagcctcgtatgttaatcttgaacatttaaatatcaacacctaccttgaaggccgctgggaggaaaaaaatgagataatttatgcaaatcacttagcacagtgcctggcacagaatgaacacagaatgagtgcttgttGTTATGAAAGTTTTATGGaGAGACGAGCGTAACTC
763	TATCTACACGCGTCTCAGGCTAACCACCTATGCAGTAAGcaatataacaaagcagttaagggcattgggttggaatcctgactcccttacttactcgctatgtgagccttggcagctacttaatcttttgatgtctttggggaattataatagtgtttacttctaagttttattaggattatataaggattaactaagatgttgcatgtaaaatgacccaaaaatattcccagcacatagtatgcactcaataaacattAACTAGTTTACTGTCGTTTTATGGaGAGACGAGCGTAACTC
764	TATCTACACGCGTCTCAGGCTAACAACAATTAGTTGAATTataacagctaacactgaatgagggcatactttctgccaggaaaatactagtgctttatatgaattaactcattttatccttgtgataaagcttataaacctattttttcagatgaagaaatagaggcgtaatgtggtgaatctagtaagcatgaagccaggtacaagctttgctgtcaatctgactccagggcctgtgtccttaatcatgatactataTACTTTAAATACATTTGTTTTATGGaGAGACGAGCGTAACTC
765	TATCTACACGCGTCTCAGGCTAACATTTGTGTTCCTGGGTTGAGATTTAGGTTCTAGCCACCCTCGACTCcagagaaagtatagtaatagttggaaatcagaaagatctatgcataatgagtctaaacgtagcttattaactgtgtgaccttgggcaaattgctgagtctcaggctcctcctcagcttcctccctccactgggggatgatcatagcacctcccttgtcagccCATGGTGTGCTTTGCTCACGGAGGAGAGGTTGGGAGTCAGCAGTTTTATGGaGAGACGAGCGTAACTC
766	TATCTACACGCGTCTCAGGCTAACtgacagaatgagactatgtcaaaaaaaaaaaaaGTGTTcatggtagaatggtagagagcagtggcccttggtccaacaaagccagtcttaaatcataaacattcataactctatcatgtcccagctttaacaattttgtaacccctgttgagcctcaggttttgccagctgtaaagacagtgctattacttacttcacaagacagttgtaacggccaggcatggcagctcacacctgtcatcccagcactGTTTTATGGaGAGACGAGCGTAACTC
767	TATCTACACGCGTCTCAGGCTAACCTAAGTTTTGGCCTGAGTGACTCCTCATCATCTCATGTCCCCCCAGACCCTAGAGCAGCAGGCagcttgggctaagacagacggcccattgttcaagtcctgactcttctgtcacttaagctccatggccttcccctctctgatccccagttggctcaccagttactgggaggttaatccctccctcCCTAAGCAGAAGCAGATGATTTATGCTGGGTCATGGAGCAGGCTCCTCCTAGGCCTCTACAGCGTTTTATGGaGAGACGAGCGTAACTC
768	TATCTACACGCGTCTCAGGCTAACGTGATGACACTGCTATGTCTAAATTTATTTAGTCTCAGCCAGCTTTGTATAAATAAAACAAGATACCCAAAACAGGATCCCTAAGTTATacagggcttaaaagtgagagctctgtaactagaatgcctggattcaaattccagctgtgccacttgctaacCTCAGGGCCTGATTCATGAGTGAAGCAAAAGTAATACCTCCTTCAGAAGGCAGTGCTCAGGACAGTGCCCTGGTGCTGAGTGCTCTGTCCGTTTTATGGaGAGACGAGCGTAACTC
769	TATCTACACGCGTCTCAGGCTAACAAAGTCTTGCGCAGTACCATGATCAATAAAACtaggagagtataacagaacgctctgaatttggagccagaaaaccttgattcaggtccttcatgtggccttgggcaaatcacttaacctttctgagcctgtaccctcaaccgtatcttcctgtttcttaagatcaatgtgaggtttaatgataaataactcttaaaagggctttgcatcatgcttggGCATTTTGGCTATTCAAGAACCTCGCGCTGCAGTTTTATGGaGAGACGAGCGTAACTC
770	TATCTACACGCGTCTCAGGCTAACACCTTTGTATGCTGGTTaaagatgcaccctttgaaatcaaacagatctgacgtcaagtcccagttctgttacttactagctgtttaatttaggcaagtcacttcagctctctaagccacaatttactcatatacaaaatgaatataataaaacaacttacagaattatcatgaaggtgaaatgagatatctgtgaagtgtttttcacaatatgctttcaataaatagaagctGACTTGCTCATTTTTATTGTTTTATGGaGAGACGAGCGTAACTC
771	TATCTACACGCGTCTCAGGCTAACGATAAGAACCTGCCAACCGCAAGGCAGGGAAAGGAGGGGAATCTTAGCCCCTTAGGGCAGGCACTTAGAGGTCAtttacctgtagggacattgagcctaggagagggcaagacgtttatccaaggtcacacaacaggtagagatagaacctggcccgaagccaggtttcctgacccAGGAAGGGCAAACCTACAGTTCCTCCAACTTCCTCCAATCTGCAATCCGCTCTGGAGAACAACCCCAGGGACTAGTTTTATGGaGAGACGAGCGTAACTC
772	TATCTACACGCGTCTCAGGCTAACttaactatcatgttcactgcatcattcctagaatttggtgtatacgtgagttgtttcttaaatatttgttgaacgaatgaatGAatagctgggagtgacagcaaagattcaaactcatgtttatctgactccacaaatcaaaggctgtgcgattcccaatatgccaagagctctctgTATTTCCCAATCTGTTATCCCATAAAGCATTGAAAAGATCATGTGTGTGTTAGAAACACAAGCAGTTTCAATTGTTTTATGGaGAGACGAGCGTAACTC
773	TATCTACACGCGTCTCAGGCTAACTCTCATCCAATAAATATGGCGACATACCAGAAACCCAGAGAATGAAGgcacagggtacagcatcagaatacctgagttcgattcccaaatctgccactttctagctccatgtcataggtgtcttattttccctttctaagattccgtttccttcctagaaatgaaaactcctgacctgcatactggcagggctgttgtgaggCTGCAGTGATGGGAAACACCCTGTGAAGGATGGAGCCTGACCATTAGCGTTTTATGGaGAGACGAGCGTAACTC
774	TATCTACACGCGTCTCAGGCTAACattctcctgtctcagcctcctgagtagctgggaatacaggcacccgccactacgcccggcgtaagtgcatttcctgcatttaatagatggcgaaactgaggctccggaaggaaggttaagtccatggatggttacttagtaagtagctcattcaaatccaggcctgttgaaccccaaagtccatgtttttAAGATTGTCTTGTCTTTCCTTAGCTCCGGACGTTGGTGttattattattattatttttttGTTTTATGGaGAGACGAGCGTAACTC
775	TATCTACACGCGTCTCAGGCTAACAAAGCTGTGCTGAAAGGTAAAGAAGCCATAATATTGTTTTagttgagaaagaacttacaacccttttgttttcccccattatcatataggtaaagaaattgagttccagaagagtaattgacacaattgccccatgtcacacaacacggtggtattgaaagagacaagaaggaaagtttcctaacttcaaactttgtgctttctccactATCCCGTGAGAGAATTTGGACTGGCTACAAGCAAGGGGTAAGTTTTATGGaGAGACGAGCGTAACTC
776	TATCTACACGCGTCTCAGGCTAACGTGATTTTGTGTACTTTTCCTTGAGTTCGATGAAATGCAAgtaaggtagtgaggacactatttccaatttacaggtggagaaaatgagacaacaagaggagaagtggtggcttgcctaaagtcagtgactgatcaggatgagaactgggtacctgttgcattggccctttctactaaactaTCTTCTGCTTGCTTCAGGGTTTTCTTGttttgttttgtttttgtttttgttttACTGTTGTTGCTGTCAGTTTTATGGaGAGACGAGCGTAACTC
777	TATCTACACGCGTCTCAGGCTAACcctcaaggcatgcactttgctgcttctCACATTTGGGTGTGTGTAGGGGGATGGGAAACCAGgcagagaggtcatgggcacagactctggggccagatggcccgggtttgaattctgcccgtgtcacctgcttactgtgtgactgtgcgcagtcacgtcatctttctgagcctcagcgtcattgcaaaTGCTGTGCAAGTGTTTGCTTCTGCAGTTGCTACTGCTCTatctgcagccacaggcaccctctGTTTTATGGaGAGACGAGCGTAACTC
778	TATCTACACGCGTCTCAGGCTAACtgtaacccggttgtgagagcctgtgttgtggattcagaccagatctagatcccactatattgatagcacttagtagccatgtaatctccagcaatttatttctccttcctaagcttcaggttttttgtctataaaatggggataatcatatccaaattataggattgctgtggtgattaaatgtgatactgcagacagagcacttgacctagtgacagtcacataatatagactcagtaaatatcagctgGTTTTATGGaGAGACGAGCGTAACTC
779	TATCTACACGCGTCTCAGGCTAACACTGAAAAATCAAAATATGATATAACAGTCTTACATGAAAACGCTGAGATAtgacatatggtttagtgagaagagccccgcattgggagtcaggaggcccatattctaattttggatgactttgggtaactcatttagcttttctaggcttcacttttctcactattaaaatgtaggttggactggatcagtggatctcCGTAGTGATCCAGGGATCCTTACCCTTCACAGGATTGCATGAAGAGCTTTTGTTTTATGGaGAGACGAGCGTAACTC
780	TATCTACACGCGTCTCAGGCTAACATGGCTAAATAGCTCTTAGAATCATAGTGagtcattgttttggttatattaatggattaattcagttaatcctcacaaaaacctcataaagtaggcaggaccatattccattttacaaatgaggagatcagttcaggaaattagaacagagaggtgaactaacttaaccaaggtgatatagccactaagtgttggagtctgacttcaaacacagtcagtttTTATACTGCCTTGTTTGAAGCCTGGGGTGGTTTTATGGaGAGACGAGCGTAACTC
781	TATCTACACGCGTCTCAGGCTAACTGGCCTATATATTCCTGGCAGTGGCTCCTTTGCTCACGCTCAGTAAATATGCCATGATGTTCAAAGGAGGCCTGggaagaagtgaaggctctggtgtcagaaacagtggattccaactctggcccttccgccctctccataggtgtcgagtcatttgaacttttcagagcctcggtattaacatattgaatagaaatattttaccctctttgtcttactagtctgataagaagataaaatgagtcaacatGTTTTATGGaGAGACGAGCGTAACTC
782	TATCTACACGCGTCTCAGGCTAACATAGTTAAGCCATGTagtgcttgctatgtgccagttatgactaggtattttgtttatacaattaactgattgacactatattgcatatactttccccttttacagatgaggaaactgaggcatgggaggtgaaaaaacattttctcaaggacatagacagtatgtgcaagaggtgggatttaactctggagtttagctaacaagtctcgtgctcttaattcccgttgtctactgtTTCATCTTATAATTCGTTTTATGGaGAGACGAGCGTAACTC
783	TATCTACACGCGTCTCAGGCTAACCAATGTAGTTAATaatatttttgagggcttctcgtggcagtcacttggttaaatgttttatgtgcattaatttaatcatcaccgcaaccctatgagtactattattatcctcatttcccagatgaagcttagagaggttctaaaattccccctggagacactgcgattcagtgtggtgagaaaggatttaaaaacaagccggtccaatatcaatatatttgattattacactatcctTTACAAATCTACAGTTTTATGGaGAGACGAGCGTAACTC
784	TATCTACACGCGTCTCAGGCTAACTCCCACTGCTAATTATTaataatagctatcatttattgagcatgtactatgtgttaagctatttacaagcaatattttattaatcctccagagaggtaagtatttattagtcctattttacagatgaggaaactgaggcatggggaaggaagttaagcatcatgcccaaccaaagtcccacagttcctgcgattcaaatccagccctgactccaggtcgtccagcttcagggGTTCTGCCGGCTACTCCAGTTTTATGGaGAGACGAGCGTAACTC
785	TATCTACACGCGTCTCAGGCTAACtggagacatctctggcttggccttagactgaccgggttcaaatcctggcctagatttgctcaccgcatgacctcaggctggtcacttaacttctctaagcttcattcaatttatcgatttataaaatggagataataatacctccctcagagggttggctgctgggcagattggtaataatgcatgtaaaacccctggctcaggtcttgacacattgctagcctacaatggtggtggctggactattattGTTTTATGGaGAGACGAGCGTAACTC
786	TATCTACACGCGTCTCAGGCTAACTCATCTCTTCATATAAGTGGAGTGTTGGTGTGAAGGTTTGGCTCTCCAcagttatagtgtagtggcaaaattatattgctaaatcaaaagaattggattgaagtgtgaaccctcaacttaccagctgtggggatgtgaataaccatttaagctgtgcctcgatttctcacctatgaaacaggactatcaatccctAtatggcagcttatgttttcacaaatgatcatagcaatatttctggtcacacgttGTTTTATGGaGAGACGAGCGTAACTC
787	TATCTACACGCGTCTCAGGCTAACACAGCTACTGGACTTGTATCTTATGAGagctttgggtagcaggaagaatgcaggctttgaagtcactaacattgcctcaaatgctggttctttcacttcctagttggctctaacttcaagcaagctacttgacccttttgatccccagttttcttatctgtgaagtggagatcagaatactgcagagaggattatctggtacatagaaagcagttatcaaagAGATAGTTCTTTTCCCCCCACTATGACTGTTTTATGGaGAGACGAGCGTAACTC
788	TATCTACACGCGTCTCAGGCTAACCATACTTTATAGACACCattgagtatttagtatgtgtaaagcactatgctaagttactttcacttccattaaccatcctcaaaaggcctatgagctaggtactgttactccattttacagtgaagaattgaggcacagagattaaataacttgcctaaagtcatgtagttaatcagaattcaaatctaggcagtcctcactccagagcctatgtgcttaatcaccacactgtaGCCTCACTGGAAAAATTGTTTTATGGaGAGACGAGCGTAACTC
789	TATCTACACGCGTCTCAGGCTAACAGGAGTCCATTTCTCTTTCAAGATTCCAGGGACTAACAGTAAGCCATCGGagagaccatcaaatcccaccccctcatttgacagacaggaaaaggaaagcctgcagaagacaggtggcttgccagagatcactcgcaggttagtgttggcattggcacttgaacccaggtctggactcctgctttcatgctctttccacCTTCTGCTCTAAGCCTTCCACTGGGGCAGGGAGACAGGCACCCACAGCCACGTTTTATGGaGAGACGAGCGTAACTC
790	TATCTACACGCGTCTCAGGCTAACCAGAACTTGAACCCCTAATAATTataacagctaatacttacagagcgctatgagcctggcacagtgctaaccattttactcattcaggtctttgcagtggaaatgctgctattatccctgttttacagaggagaaaatcaaagccctgagggctagctggcttgctcaaggtcacaggggaagtaaatggtggggcctggatttggacccaggcagactggctccaATAACATGGCTTATGATGGCACCCGTTTTATGGaGAGACGAGCGTAACTC
791	TATCTACACGCGTCTCAGGCTAACCATCGGAGAGACCGTGGCCTCGTGGGCAGCATCGGCGGCCCCTGGGGACACGCGCTGGCTCAGTCCCcacctccgccagggaagcggtctgatgatacccatttcgcagatgggcaaatccacaagccaagtcgtgccgcccagaagaggcagaaccgggatttgaacctaggtttCTCATTCTGCACCTGAAGAAATAAATGTCTGGTCCATGCGTGTGTTGGGGGGCGACGGGGACTTTTCTTCAACCGTTTTATGGaGAGACGAGCGTAACTC
792	TATCTACACGCGTCTCAGGCTAACtagctaacatttattgagcacttactgtgtcccatgcactgtgctaaataaaaacttaccctgtaaactcatttggtcctcactataatcctgtgaggtacatcttgtctgcatttaacagataaagaaatgaggcacagagagattagtcaatttgcccaacatcaccacattgtcagtgagcactggaggtgggttttgaaaccaggcgatctggcttcagggtccacatttataactactgcactagGTTTTATGGaGAGACGAGCGTAACTC
793	TATCTACACGCGTCTCAGGCTAACCTCACCATCATTGGCTGAGTCAAgtgccaggcaccgtggtaagtactttatgcacactgtctcagctaatgggcccgaacatcctaaggagtaggtatgtcaccattttagaccctctgaaccctggacacagagagggttgtcattggctccaagttcctcagcaaacagttaactaagcccaggttggaactgggacttgtctgagtccaaagcccaaaatcttCAATTCTATAAAAGTACGATATTTGTTTTATGGaGAGACGAGCGTAACTC
794	TATCTACACGCGTCTCAGGCTAACGACTTCTTGGCAAATGCAGTGCAAGACGCagtgttaaagtggaaagaacatctgaccagcagtctgaagacctgcgttaggttccatctataccacttaatagcctggtgaccttggacatgccatttaatctcttaggtgtcttctcacctgtaaaacgaggagactgggacaaggtgatttggaaggtctcgttcagctctaaggttctggggctctaagtaacttcattcgcttgtgtttctgtttcGTTTTATGGaGAGACGAGCGTAACTC
795	TATCTACACGCGTCTCAGGCTAACCAAGTAGGTGCTCCAGTGGGTGGGGACCAGTGGgggatttgttgttaggagacctcaggccgagttctggcagttgtgtcatcctgggcaggccactcagcaatgctgataccctgcttctgaaaacagggctcatcattcctgaggctggagttttggaggattaaggaggtaacacatggcaagtgcttggcccagagcctggcactgaatgaacAGAGGATCCTTCCCTCACTCTCCGTTTTCCATCGTTTTATGGaGAGACGAGCGTAACTC
796	TATCTACACGCGTCTCAGGCTAACAAAGTTGTGGGAATGCAAGTGACTTGCAGAGGACTAGATCTTTTGctgagttccagttctggctccatcactgactatatgacttggggtaaggtgctttaatatctgtttgtctgtaaaataaagggaataaaggaatacacctaatgggttgtaaggatacatgaaagcatatgtgccctgatatgtagtaagtgctcagtaaTAAGTGATCAGAAGTGCCCAGTATATTTgcgaaacctcatctctaGTTTTATGGaGAGACGAGCGTAACTC
797	TATCTACACGCGTCTCAGGCTAACAAACAGAGGAGGCTGCTCTATAATATTTCAGCACTGGCATATTGTGGCCCCTTTCTCCATTGATTCGAAGAagcagcaggatagaaagacaaatacctggggcagagaatcaggaagctagagatctcttgttttgtgaccaatttactgtataagctcaggcaggccattcctttctTCAGCATACAGATATGGTAATCTATTTTGCCCTTGCTGTTCCACTAAATGCAAAAACTGCTACTatgaataaGTTTTATGGaGAGACGAGCGTAACTC
798	TATCTACACGCGTCTCAGGCTAACGTTCTTACTCCGTGCTAAGCCCCACATTGAGTGTTTATACATGTTATCCCATATATAGtcatattgcacactgacgagttaagtttagagagattaagtcacttggcctggtgacccacagctagtgaaggaagaattgagactggaacccaggtctctggctctagagcctttgcttttacgcacacaccaAGTATCTCCCAACTCCAGAGGTCCTGAGCTTCCCTCACAGGGTGCTGGTGATGCAGTGGTTTTATGGaGAGACGAGCGTAACTC
799	TATCTACACGCGTCTCAGGCTAACAGTCATGGGCAGGCAGTAAGGAGAGGAAACCGGTTTGGGCCACACCATGAAGGTTTAATGACCCAAGGTTCCtgtggcacagtgattaagagccagtcttagggagtctgaatgaaggacctggacttgaatcctgactttgccaccccctggcttagggacgttgggcccgtcatttCTGCAGTGTCTGGCACTTTGGAAGTGCTCTGGAAGTCATTGTTTTCATTACTATTCTTTTTCCTAGAGGCCAGTTTTATGGaGAGACGAGCGTAACTC
800	TATCTACACGCGTCTCAGGCTAACTAGACTGATAGTTTGGGCCAGagagtggcaccttgaaactggcccagatttgaaaatcagacagagatagtcttggtttgagtctctgccctgatcttagcagattgcttaacttcactgggctccacaactacagtgtctaccctgtagagttggtgaaagtattagagataatagaggtaagatgcccagcacttagcaggcatttaataaagcttagctattattACTATTTTTTATCTGCTCCACGGTTTTATGGaGAGACGAGCGTAACTC
801	TATCTACACGCGTCTCAGGCTAACCCCCTCCTGCTCTCAGCCCCCGTCATGGTCTcctattgtgtaccagacattgttctatcccctctacattctccatgctcactacaaccccttaagtggggaattatgactgccctacctacagatgaggattccaaaaccagagaggtttagtctcctgcccaaggtcacacataaactggaggacctatgagttattcaaacccaggtctctctgacAGTAGGCAGAGAACTTCAGCGTAGAGGGAATGTTTTATGGaGAGACGAGCGTAACTC
802	TATCTACACGCGTCTCAGGCTAACCGGGGAGCCCACCATCACCTGCCCCATGCTCCCCAGAGCTGCCCTAAGACATGGCCTCAGCCTAGCTGccttcaaaagcgcccggtccagccctcttgctgaccaatgaagaagctgaaaacagagaggctgggggtcttgcccaagtcacacagcattttgatggctgagggaggacttgaacccacatctcctggctGCTGCAGGGAACACACCAGACTGCTGTTCTCAAATACGGCTCAAATATTAAGTTTTATGGaGAGACGAGCGTAACTC
803	TATCTACACGCGTCTCAGGCTAACCACTCGCCCTGCAGGGAAGGCgaggggcagggtggctgcgcatagatgtggaattagccggactcagggtgaagccatgattctgctagtgtggtcttgtaacctgggacatctatctgagcgccctgtcagcgcttctctgcattgtaaatgggagttgttgcaagggtgaaataagacgtaaggtgtttggtgcaaggtcttgtgacaactagcactaaggaatggtGCCTATGACCTTTATTAGGCAGTTTTATGGaGAGACGAGCGTAACTC
804	TATCTACACGCGTCTCAGGCTAACGTTCCAAATaaggagatggattagaggtgattaggagcgtgggctctagaaccaaggacctcagctttgccacagactggctatgtgactctggccaagttacttggcctttctgtgcctcagtttcctcagagaaggtcaatagtagtagtacttggtaaatagagttgaggtaagaattaaatTTGCCAACTCTGAGCCTGGTATATAAATGCTCAAATAAATTATTATGTtatcactttggtcgcacGTTTTATGGaGAGACGAGCGTAACTC
805	TATCTACACGCGTCTCAGGCTAACGGCATGGCCATATTTTTATTTTTGGACGTAGCttaagaacatgagcactattgcctgacaatccagaatctgaatcctagctttgccaaattagtgtgagcctccatttctgcatctatacaaaacgggaataatacctacttcaagggattgattggagttaaattacagcatacaagtaaagaacttgatacaggacctgggtgctccatgaatggACACAGTGCTCCATGAATGGCAGTAAGGTTTTGTTTTATGGaGAGACGAGCGTAACTC
806	TATCTACACGCGTCTCAGGCTAACgaacactgggttcaagtgatctgcccacatcagcctcccaaagtgctgggattataggcgtgagccaccgcacccagccaagagactctcacaccacagtacaactagtaagcagcggagtcaggatctgggcccagggagtctgaatccatcttagcggctatgctatgccacttttgtacagtcatgcaaggggagaggcaaatcccatgaaagaagcataaacaaattaatatgagaactcaaagaaGTTTTATGGaGAGACGAGCGTAACTC
807	TATCTACACGCGTCTCAGGCTAACTTTTAGTTGCTGCCTATGCCATGGTAAATAGTTCATTTATGAAATCTCAGGGCAACtctttgttttccaaataaaaaggtcgaagctgtgagaagtgacttgctcaagattgtacagccagtagttgatagagccaggactagaatcctgacctaatttaccccgaagctcattagcaacctctatccatactgcctGTGAGGGAGCTAGCAGATGCATCCAGCCTGGGATTCTCTATTTCTGAGATCTCGTTTTATGGaGAGACGAGCGTAACTC
808	TATCTACACGCGTCTCAGGCTAACTTAGAGAGACAATGGAAGAAAAACATCTAGGAAAAgaggctgccaaacctggggtccaaatgggctttttggtagctatgggactttaggaagcttccttcatctttctgagccaagctttcttaaccatgtagaatggagatactaaagcacctgaggtggtagagatgattcgatgaggtcatgtacatgaGCATAGGGACAGTTAGTGCCTTTTTCCTCCCAAAGAAGAAAGAAATAGTAAAAGGAGGTTTTATGGaGAGACGAGCGTAACTC
809	TATCTACACGCGTCTCAGGCTAACCCCTGCCCTTTAAGAAAATGGGGGTCATTTATTTCCAGGGATCACTATTTACACCCCATTGGCAGGTAGTGGAGCCCAGTGGTTAATaaacaaccttgttttaaatcccatctctgttgtttgcaagctgtgtgtctttcagaaactttacttaaatttcttgagcatcagtttcctcaCAAGGGTGTGGTCAAGTGATAATCAAGTATTTGTACTTTAACCCTGTACCTGGCTGATAGCAAGCCCTCAGGTTTTATGGaGAGACGAGCGTAACTC
810	TATCTACACGCGTCTCAGGCTAACaaaGGTTTTGGTTAAAGCCATCTTAAATCATTAGCTCTTCCTGTCTGCATGTTTCAACAACCACGTTGATCGAGtagcatcgcagttacaagcacagaactaagcagaggcctcctaagtgtaagccccagcttgactaacttctgctgtgtagtcttaggcaagtcactttatttAAAAAAAAAAAAAAAAAAAGGTCGGGTGTGGTGGCCTTTTTTTGTCTCTTAAAAAAAAAAAAATACAgaggtctGTTTTATGGaGAGACGAGCGTAACTC
811	TATCTACACGCGTCTCAGGCTAACTTTGGAACTAACAGTATGAATTTCTTCATTTCAGTTTTGAAATCTGTGGTAAAAGAATGGAgtaaattaaccgaagagagagacaggatgatagagaagtaagagattcaggttctaatcctgtctctaccagtaaattgcaatataattttgggcaaagatctcaccctttgtaccttcaagttttcCTGAATCAGATAATCTAAGGTTCATGGTAGTGATAAATTTTGTGACTTTGTGGTCTTAGAGGGTTTTATGGaGAGACGAGCGTAACTC
812	TATCTACACGCGTCTCAGGCTAACAGCCACCATCACGACTAACTCATTACAACTGTCACAagacttcttgagtgtcagtcctgcctcaaccactgagtggctgaatggcctttctgtgtctcagtttctgtgtctgtaaactgaggatgataaaaatacctacttcagaggattgtcttgaagactaaatgagttaactcacctgaagacttagaacagtgtccgtcacaaagttagcCTGAAGGAGTTTCTGCCTCAGATTCACTCTATTCTGGTTTTATGGaGAGACGAGCGTAACTC
813	TATCTACACGCGTCTCAGGCTAACtctcagcagccatgtgtatagctgaaaatgagggattctattactatgaaaaaaggagtgaatctatataatgtatcaccttccagtttccgctacacctagcatcttatgtctagtaagtaatgaaaccaggacctgagcctggtctttctTGTTCTTTGTCTCTATGGTCTAATTACAGTTCCTGCCATGTaattaaaaggaaataggctgatacataactttgctttcaccattttgagctgtaataGTTTTATGGaGAGACGAGCGTAACTC
814	TATCTACACGCGTCTCAGGCTAACATGTACATATCATTTTATAGACAAAAATAAAACCGATGCTAGTTTGGGCGTCACTGGCATAtggaaaagtactgaatttaaagcagaaaacctgttttcaagccctgtgcttgccagtaacgagttgtgcaactctaagccaggcttaatttaagcctcagtttcctcatctataaaaaagggatattcataatgtatcttacctaacttcaGATAAATTAGCTCATGCAGTTCGTTTGGGGTAACGATTGTTTTATGGaGAGACGAGCGTAACTC
815	TATCTACACGCGTCTCAGGCTAACccatatgtcattgtagttcttactttgcaatttcattaatccgcccatgaacctgtctgttctactatatgatgaggtgtgagggtacggagaaattcattatggtcccccaaaccaggtaagtagaaagtggtagaaccagggatagagctcagctctctccaaagtctctggcttaacATGCCTGAATTGTCTATTGTCAGAAGTTTGGTAAACTGAATTTGCTGAAGTTAAGACATCATCTCCAAATGTTTTATGGaGAGACGAGCGTAACTC
816	TATCTACACGCGTCTCAGGCTAACgccagaccatcaGTGAGTGCTATGATGgagcagattctgaggtccatctgtctgggctcctatcagcttccgccacttccaagctgtgtgaattgcacaaagtatttaagttctgcatctgtaaaatgggatactcaagacacctgcttcactgagtgttagaaggattaatggagttaacacatgtaacatgcttcggaatcgtgcctggcacacagcaagcTCCTTCTACCACATCTCCCAGGAATGTGTTTTATGGaGAGACGAGCGTAACTC
817	TATCTACACGCGTCTCAGGCTAACAAGCAGCTGGGCAaggagcgcgaattctaagagcagactgcaggagtgcttaatccctgctttgccacgtactggctgtgtgacgtccggccacttgcttaaattctctgcctcagtgtgtatctgtagaatggagataatagcacctaccatagagaattattacaaagtaccaatatttggaaaaagtacctagaagtggttggtacatagcaagcactagatgaacttttgttaaattaaacgtcacGTTTTATGGaGAGACGAGCGTAACTC
818	TATCTACACGCGTCTCAGGCTAACGAGGCcagtacttcctaatgattaagagcccacgctctagagtcaaaatgatgtaggcacaaatcctggcttccccacttattgtgtgatcttcagcaagttactcacctcggctttctcatctatacaattatgagtacctatctcaaagggttgctatgagcattaaatgagttaatgaacataaagcattcatcacttaccatgcttggcacatggtaagtgctcagcaaatgttaattgttGCTAGGTTTTATGGaGAGACGAGCGTAACTC
819	TATCTACACGCGTCTCAGGCTAACaaagataaagaaataaagaaagaaagGCAGGCaagaaagtggcttctaaagcagaactggctgcattccaattccagctttgtcatgcactaactgtcctgtctataaccttggcaaggtctctgggcatcaatttcctctctgtaaaatggggataacactagtacccacctcacagggttgctgtgacaattcaaagatgcaatgtgttaaatgttgatatggtttggatctgtgtccccaccaaatcGTTTTATGGaGAGACGAGCGTAACTC
820	TATCTACACGCGTCTCAGGCTAACTACAGGCGGAATTCCTGCTGGAAGGGAAAGACATGCAGAGGAATGCCAcggtggagagcagcctggtctgggtctgagaacgctggcgctcacatcccttctcctctccctgtcatcgctgtgactgtgggaaggccaactcttctccctgaccctcagtttccatgccagtcatgtgggaataatcagattcctgcctggccatctgacCTGGGCTGGGGTCTCTCCACAGGCTTAGGGGACTCAGTCTGTTTTATGGaGAGACGAGCGTAACTC
821	TATCTACACGCGTCTCAGGCTAACGCATGATTGTATGAAGGATGACGTAGACTCATAGGCCTGTTAGCAttagaacattatttcatgtgctcctgttattgtatagatgagaaaaccgagatctagaaagattcagtggccttagaatcaactagttaaggaatgacagaacgagggctagaacttggttctttttacttttgctcactgctgcttctacaacctctttTAAAAATACAATACCTTGATACAATCTTACAAAGCTATGGGCCATGTTTTATGGaGAGACGAGCGTAACTC
822	TATCTACACGCGTCTCAGGCTAACtgtggaatttcctattccatttcgttgacCACATTAAAGTTTTAGAAGCTCtcctctagtctacccttcattttaaaaagtcaaaaagacaggaagtgacatatccagggtcacacaacaaatcaggggctgagctgagatcagaataaggatgtttgactctcaggtcagagctctttctgcttcaggacttcatcagCTCTTAGTGTTGAGAAGGAGTCAGGCTCAAGCTAAACACCAATATTAGGCCGTTTTATGGaGAGACGAGCGTAACTC
823	TATCTACACGCGTCTCAGGCTAACCTGAAACCTCTCCTGCCTCCAAACACCTGAGTCCATTTCATCCCACCAGAAGACtggagtggaaagaacgtggagctgaaaggctgtcaagacttctactgtcatcttgattccaccagttgaattagttgctcagcctttgatacaatactgagcttctatcaggactgttttcttacttgttaattgaggacaGAAcaggttgattatcccttacccaaaatgcttaggaccagaagtgttttagattGTTTTATGGaGAGACGAGCGTAACTC
824	TATCTACACGCGTCTCAGGCTAACtggcctcccaaaatgctgggattacaggcatgagccactgtgcccagccCtaattaattttattttcataacctatgaagtggatacaactaacatttcctttttatggatggggaaactgaggcacagggtcataaggttaagaagaggtagagccagaattcaaagccaagcagtacagtgctagcatccacactctAATTTTTcagaagtagagagactagtacaattaatcccgtgtgtggactcaGTTTTATGGaGAGACGAGCGTAACTC
825	TATCTACACGCGTCTCAGGCTAACTTTAAATagagattaccatataacaggccctattctaagtggctcactcctattaactcatttaatccttagaacaaccctacaaagaaggtgttattatcctcattttaccaacagaaaaactgagacagagccgttaagtacgcagccagagtcacacagctaccaagtggcacaggcaagattcaaactcagggattctggctccaaaggctatacttttatctaccatagtatttggcctgaggaaGTTTTATGGaGAGACGAGCGTAACTC
826	TATCTACACGCGTCTCAGGCTAACAAGATGCTCTCCAAAGATGGAGTCCTTCTCTTCTGAGCCCCACAGCTCTGCAAGATGGGTAAAACTCAAGGTGGCATTAGGCTCTGAGAGGAGCTCCAtcacacagctggcatagtatggagctggaccagagcccaaatcccctatctcccCACTGTCCTAACCAAAAGCTTACACTTCAGAACCCAAGGCCGTGAACACAGACCTCACACAGCTGTAACCTGAGAAACTGCCATTGCTGATCTAGTGCGTTTTATGGaGAGACGAGCGTAACTC
827	TATCTACACGCGTCTCAGGCTAACAGGACCTTTTCTCTAAGGTCTctgagagagttgtgaacacagtattgtccatgagtcagaattcctgggttttaaccctagttctaccactagctaactgtgtgatggaagataagttacttaacctctctggacctcagctttctcacttacaaactggggagggggctgctgatgagacaaactctatagacaatgctggtactgatatctataatctttctacgaCCTGAGGAACCTTGGTTAGGGCGTTTTATGGaGAGACGAGCGTAACTC
828	TATCTACACGCGTCTCAGGCTAACCAGTATTAAGGTAAAAGAACCTAGTTATAATAAGTGTTTTTCATATCTTTCTTCATCATTCTCACAACAAatatatgagaagaatgacgcttaaaaggtatgtaactttctgaggtgaggcaactagtaggttgtagaattggtttttgaatgcagatttctctccttctttctccactgttctttctcacCCTTGTTTGCACTAGTGATCCTATCTTCTTTCTACAGCAGCAATATTTATTTTAACAAAGTTTTATGGaGAGACGAGCGTAACTC
829	TATCTACACGCGTCTCAGGCTAACCAGAAGAACAGAATTAGAAATAGCTACCACTGAATGAACATTTCCTCCATGCATAGACttttatcctcaccacacctatggagatagaagttattatccccatgcagacaggggtatgccaaaatcacaaaactcgtgagtggcagcgccacgtttgaaactggggttgtctgatttcaaagccaaggctctGGGTTCACAGAAGTACATGTACTTAAGAGGTGTGAAGCAACATGGGACTACTGGAAGGGTTTTATGGaGAGACGAGCGTAACTC
830	TATCTACACGCGTCTCAGGCTAACtatatctatatttctatgtgccagacactattcgagggtctttacaacactgagtcactcaattctcacagcaactttaaaagatagctactgtctttaccaccattttacaaataaggaatatgaggtgcaggggcttaagtgactttcctaagggcacggaactagcaaatagcaatgtttgctttcaaacctaggcagtctaactctagaagctatactcaactattatactctattCCCTCCCAAGGTTTTATGGaGAGACGAGCGTAACTC
831	TATCTACACGCGTCTCAGGCTAACaaagcaacttaaagtattgATATCTCCACAGACCAAGCCCTATAGAGGCGATGGGGATAAGGCTTGGGGGCTAGAGATCCTGCCCAGGTTTTagccacgatttaaatccaggcctctctggctcctaaactcatccttatttcaccacattttgttgGCATCCAATCCAAGGTCTTCCTTCTCTGGGAAAGGCAAAACCCAGCCCGGAGGGGTGCAAAGCAAAGGCAAAACTCAGCCCGGAGCCACTTCCGTTTTATGGaGAGACGAGCGTAACTC
832	TATCTACACGCGTCTCAGGCTAACtaatttccgaaggtaaatgtttgttgtgaatttggaaacactaGACTACAGAAAAGCAGGCACTCTCTAGCCTGGGAGGCCCACTGATCTTAGGagggtccatatagctgcttattgcagaccttgcactagaacccaggtcttttgacacctggtgccacttttcattccattccattaATTATAGCCCAGAGAATAACCACCACCACCCCCAAGTCCCATTGTGGTTTTATTCTGAGGACAGATAAAAGTTTTATGGaGAGACGAGCGTAACTC
833	TATCTACACGCGTCTCAGGCTAACACTACCGCAGTCCGAGGGTACTTGCCTCTTGCCTACAATATTACAACTCTGGTGTAACCACTTAGTGGTTTAAGAATGtgggttgttaaatcagaattctgccacttattacttgtacgatcaaggacaagttacttaatctctatgggacccgatttcctcatttttaaaaatgtattcatttatgtacttactgagggttgactgtgtcctgggcactggggatacagaactgaaatacaaattaaatGTTTTATGGaGAGACGAGCGTAACTC
834	TATCTACACGCGTCTCAGGCTAACactagggaggctgaggcaggagaatggcgtgaaccctggaggtggagcttgcagtgagccgagatcgccccactgcactccagcctgggcgacagagcgagactccgtgggtggggggcaggggggaagggcacctagctagGACGTTTGATTTAGGACCTGGTTGGGGCCACTGACCCCTGCCCACCCCTGACTGCAGGGTCCTTGAGCCCCTAGGAAGGGCCAAGATGGGGGTGGGGGGCGCCCTGGCGTTTTATGGaGAGACGAGCGTAACTC
835	TATCTACACGCGTCTCAGGCTAACGTACATAGTCAAATGCACTAAATTGCCCCTATTTTCATACACAGCTTGGTCCACCACTCCTCCCCCACTGCattcccattttacagagaagagaactaaggcccagaggggaagtcattcaccagaggtgaatgacaacagaactggcagagctagcagtagaacactagacttcAGACCATTTGAGCCCTGTAATTCCTGCCAGGATTCCATGAACTTGGGGACCCTCCCTTAGGCTCAGGGCCTCCATGTTTTATGGaGAGACGAGCGTAACTC
836	TATCTACACGCGTCTCAGGCTAACATCCCACAGAAAACAGAAGCATCCTTATCCTTACTGTAATGAGGGAGAGTAtgattaagagtacaggccctacggtctggagtttgactgcctagggccaaatcccagctccatgcctttctcactgaatgacactagcaacttatgctctttatgcttcagtttccttgtctaaaaatggggaaaataatgtaactacTATCttttttttttttattgagacagagtcttgctctggcacccaggctggGTTTTATGGaGAGACGAGCGTAACTC
837	TATCTACACGCGTCTCAGGCTAACattaaaaaaataaataaataaaGTTGAAAATCCAGCCTAGTTCAATTTCCTCTCCAcccactttatagagtcagagactaagactcagagataatggagtgttttttttcaagataatccagtttaatggaactgatgagactggaacccttggcttcccaaactttgggctgtttccctgtcaccatactacAGGCACCAATTGCTAACTTTCAGAACAGCAGCTCTTAAAAATAAAGACAAAGAATGTGTTTTATGGaGAGACGAGCGTAACTC
838	TATCTACACGCGTCTCAGGCTAACCTTCCCACTCTAAGCTTAAAGGAGACTGTGTAACCAGCAGTGCTCACCCATCCTGggcctgagtttgaatcccagctctggagttcagctgtgtgacatgcaagaccttgtccctctctgaagtccttctgtaaaatgaggtggctgcattgggtgatcccattccacaccatgagtctatagtcctatcatccTGGGTATACCGACGTCTGGTGGCCAACTTTGGTCCTTGCAGCTAATTCAGGtttttGTTTTATGGaGAGACGAGCGTAACTC
839	TATCTACACGCGTCTCAGGCTAACCATAcacagtgcctaacagcatgagctctgatgccagattaccaggttcgaatccctgctccaccatttggtagttgctatgtggtcacattacttcatcctgcacctgctacctcatgtgcaaaatggggataataataatctcccaccttttaagttgtggtgaggattaaatgagttaatacatcaaaggtgcttataacaatgactggtatatataagtgctcaataaatattagctcttaCCCCAGTTTTATGGaGAGACGAGCGTAACTC
840	TATCTACACGCGTCTCAGGCTAACCCAGCAGCCTCAAATCCTTTTGGAACCAGGTGTGAGCTAAACAAAAGTTATAAAATGTTACAAGTCCATAatggataatggtactgaaagtcagagagtcccatactttgcctggtcacagggataggaggtggagagtggagtgaggacctggtgctggactcccagcccagtgctcttATTTTGAGCTCCCTTTGGGACCTGCTGGAGATTTGAGTCAGAGCCTGGCCAGGGGGCTAATTGGGGGTGGGTTTTATGGaGAGACGAGCGTAACTC
841	TATCTACACGCGTCTCAGGCTAACGAGTATTTGGGGggttaagagcaggtgccttggaaccagactgcctgggtccaaattgtggctccttcagttaatagacgtgtgactaggagtagcttgttaagtctttatgagctcagttttgtattgtgtaaaatgagagttacagtaatacctagattgcagggtgggtggcgaggaccaagtgaattagtacctggaaagtgtgtaacagtTTCAACATGAGAAGTACACAACATGAGAAGCAGAGGTTTTATGGaGAGACGAGCGTAACTC
842	TATCTACACGCGTCTCAGGCTAACAAATTAAGTACTTTTTTTTCTTGCAGAAGATACCAGTGAGatagtctacattgtggctaggagttggagacctggattccgttctaaactcttccgattacaagctgtgtaccactgagaaagttgctatgagaacctcagtttcctcatctatgtaatggtgaaaataataactatttcatttggttgtggtggtcataaaatgggttaTATAATCAgtaacatctgtcaacatcttaaatgcaccttaGTTTTATGGaGAGACGAGCGTAACTC
843	TATCTACACGCGTCTCAGGCTAACACATAGTAACATGCTatcatggttaagtactgagctctgagggcttgcctgctgggttcaaatctagttctgccaatcctaggctttgtgtctcagttttctcatttgtaaaatggggattataatagctcttactccaggaggttatctcaaggattaaatgagttaaaacatgcaaagcattcagaatactaatagaaaaatagaaagtgcttgagaactgcttgctatttttGTTATATTAAATGAAGTTTTATGGaGAGACGAGCGTAACTC
844	TATCTACACGCGTCTCAGGCTAACaataatacccaaaacctactgagcacttgacatgtgtcagacactgttctgaagagttttatttctggattaactcattttatcctacaacagacctgtgaggtatgtatttatcatcctgatgttacagatatgcaaattgaggcacatggcagctgacagactttccccaggtcatacaattagggagccgcagagctgagacccaaggcctgtgacgttgcctgccaatcttgcattctttggtactGTTTTATGGaGAGACGAGCGTAACTC
845	TATCTACACGCGTCTCAGGCTAACCGAGTAGTCTGGAAAATTAGACTTCTGAGCCTTAATTCATACTTATAAGCAGCTAGTAAATTGTAAAATATAGTGAAGcaatgtagtgtagtaactaaaaccccaagctttggagccagattgggcctttaaccctaaagttgccgtttattttgactggcgagtcatttaCTTATAGAtttatttatttttatttttatttttttctgagacagggtctcactctgtcttctaggctgttgtgcagtggGTTTTATGGaGAGACGAGCGTAACTC
846	TATCTACACGCGTCTCAGGCTAACacatctcaagaagccccttagtctggggcaattcaggaggtttggtcaccccaagcaccctgggaagtaggaagcttggcagagaggagtgaaatgattttctaatgacatacccctatcaagtaccagaggcaggatttgaactcacgaattctggctccagggcctcttctcatgaccaacatgcaaggctgcccAAGCCAGTATAAGCTGCCTCTGCCAGCAAATGTTTGGGTTTGGTCCAGATACCGTTTTATGGaGAGACGAGCGTAACTC
847	TATCTACACGCGTCTCAGGCTAACCCAGTCCAGTTCCCAAACCgattgtctgggttcaccccttattagctttgccacttgttatctgtgtgacctcaactaaattactttacctctctgtgcctcagtttcaatatcagtaaaatagagataatgacagaatttagctctcacggtaattttgaggactaaaaagttaatgaaagatttgaacagtgcattgatatactaagtgaaatgcaatgtttagttatCTTTTATCTGGTCATTTTATGTTTTATGGaGAGACGAGCGTAACTC
848	TATCTACACGCGTCTCAGGCTAACTACCAGTTAGTACCCTTGTAGTGGGATACAGATCTGTGGTCTTTGGAGAAAaaaaccccagatcattagagttggaggaaaattgaattatctagtgcctctttcttcataaatggggaaactgaggtgcagagaggcagttgccttgccctagctcacagtgggtcgcctagaaccggggtcaatggatgtccagttcTCAGCAGGGAGGTCTAGGTCGGTCCCCATCGTAGGTCAAATCCTGGTGACCGTTTTATGGaGAGACGAGCGTAACTC
849	TATCTACACGCGTCTCAGGCTAACtaaaccaatcctatctggagttttctttcttgtaggtaaatcaaatcctaatggatacattattttgcagacgacaaaaccgaaaggataagtaaagcgcacaagatgacacaccagaaactcacaaagccgggattcaaatccagttccataattccagtggtcatgctattccATCTTTGCTGATTCTTCTTTTAGGATTCTCCAGGGTCTGGTTGTGGCCTACATTTTCAGATTCTTCTTTTGCTGCGTTTTATGGaGAGACGAGCGTAACTC
850	TATCTACACGCGTCTCAGGCTAACCATGTAATGTAGGAGTTCTATCTTctgggtttaaattctacccaaactcttactggttttacaacttagacacaattgttaatttttctatgcctatttccttatatgtgaaatgaaatgatatctactccagggttgctgtgagaattaaatgacaaaatacttgtttgtcaaatgctcaaaacagtgctttgcacacagtaaatatttaatacatataagttatGGTATTTCTTAGTCTATTTATCAAGTTTTATGGaGAGACGAGCGTAACTC
851	TATCTACACGCGTCTCAGGCTAACCCTGAGACTGTGAAAATTGAACAATGATTTGTTGCTTGCCTTCATgcctcatttacattattttgtttgattctcacaataatcctaatagtggatatcattatatttcaaaaatgagaaaaccagctaaaaagtgacacagctgggattaaagtcgatgtttgcaccacaccaaaaccactggcttttccactatacttcattgTAATTGCtgatcaaactgttgaagctaaagacaaagggagaatctGTTTTATGGaGAGACGAGCGTAACTC
852	TATCTACACGCGTCTCAGGCTAACgtactttagagcttagaaaagacctttcatgtaagagtcacataatatcctatgaggctggcaagaaaatacatgttactcttattacagatgagaaactgggactcaaagaggtgtgaagctagtgtcccaacagttacttagcatttactggataagcccaggctctaactgggtctcctgacagaagtccagctctctctctctgcTGCCTCTTTGTCAGAACTCCTGGCCTGCCAGCGAATTTAACGTTTTATGGaGAGACGAGCGTAACTC
853	TATCTACACGCGTCTCAGGCTAACaaaaaattttttaaaGTTGCAcacagtggttaagggtacatactctgagtgtgtcagcctgggttggaaacccagctccaactgttattagctgtgtgaccttgagcaagtgacttaacctccctttgcctcagtttcatcacttgcagcatcaggataataataattgtacctgcctcatagggttgttgtaaagattaaatgaattaatataactaaagtgcttagaTAGTATTAATATTATTACTGGGTTTTATGGaGAGACGAGCGTAACTC
854	TATCTACACGCGTCTCAGGCTAACGGAATCTGagaagggaacttggagattaaaggaaaagcatagtgagtattcaagagccaggaagcctagattttaactccagggtctctagtcattagctggggggccatactcaggccaagtttcagacttgtcctcaaaatgaggataataaaagccagcatccctacaaaaggtgagaattaattgagatcctgtatgtgaaagcattaatcaaagctctataccaatggcacatcagtGTTACCTTGTTTTATGGaGAGACGAGCGTAACTC
855	TATCTACACGCGTCTCAGGCTAACGTGTTTATTTAAATTCTCAAGGGACTGACCTATAAACCTAGATGCAAATTTATTCCTTTATAATGgtagacagaacttgggctatgatgtcaacagagctggattctgatccaccgtcaccgttacttactatgagggaaaattactaaatttctctaagactcactacttgcatctataaaatgCAACTGCCATGAATATTAAAAGACATAAATAAAGTACAAAGCCTGGTAGTTAGTGAATGGTGACTGTTTTATGGaGAGACGAGCGTAACTC
856	TATCTACACGCGTCTCAGGCTAACAGCCAATTCACTATatagtatcacagtggttaagaacactagctctgtcatcggattatcagactctaatcttgggaacttggaacaaattacttaatattcctgtgactcatttttataaataaaatgcaaataataatactttcttcatatgattgatgtggagggtaaatatagtagaacatgtaaagcctttagaataatacctgccacatttgaatcatgcagtaagtgtCAAATATtagtatttGTTTTATGGaGAGACGAGCGTAACTC
857	TATCTACACGCGTCTCAGGCTAACTTACAATGACTGACCAGGGTTTGAAATTATGTAACATCAGATACTGAGAATTAAGGGCTAGgaggcagaactgtattaggaagggcaagagttttgacgttggagagtcttgactttgaatcttagttctataacttactaatgagcaatctaacatcgcttagcttctgtttcctgattaaataaagtgcattcaacagttactgcccccgcccccaatatgcacaggattaagtgctaaatgagaccaGTTTTATGGaGAGACGAGCGTAACTC
858	TATCTACACGCGTCTCAGGCTAACGTGAAAAGGGCACGGTCACCTCCAACTCTCTTCTCTGGCACTCGGCTCAGCCTTCTGCCTCACAGTTCAGAGTCACACAGAAGagtaggaagaacacaggcattgcatcaaagaggcctgggtgtaaatcctgcctcaatggtttcccttgcccgctgggtgatctGtcatcaattcagcaaagagtttctgagtgccaactatgtgctaggcagagaacacagagttgagtaagacaggcaggtcctgcGTTTTATGGaGAGACGAGCGTAACTC
859	TATCTACACGCGTCTCAGGCTAACGATGGGGAAGTGTTTATAAAGTCATGTATCCAgaaccatagactcaccaaatcttagatctgaagagtcatcaggaagctttttgtttcagccttttcattttacagttggaaaaactgaggcctagtcacctctgtggtttgtcagggttacatggctagttaggagcaaaactgaggccagatcccaggttttggggctacaggctcatggttctcATTTTCCTGCTATGAGAACTGCCTCAGGTAGGGTTTTATGGaGAGACGAGCGTAACTC
860	TATCTACACGCGTCTCAGGCTAACGGGCTCTGCActttggggccagagagacctgagttagaatccagacctgccactcactggttatgcgacctgggctgagcggttctttttctctgagtctcagtttcctcatctgtctgcgtaaataaatgagggtaataaccagccgcatttcaaggggtctggaggttaggacatcatatctttcaagtacctggtacgctgtctgacgcagagtaaccatttaataaagcggagctGTTGTTGCTGTGTTTTATGGaGAGACGAGCGTAACTC
861	TATCTACACGCGTCTCAGGCTAACCTGACAGTTCACTTGGGTGaacaagggaactaatgcttattgaatgcctcctctgtgccaggcacattatgtgcgttacctttaaacttcatggggtaagtattgctggccccatttacacaaggaaataaaattcagatggataatttgcccaggagttatttgccaataacaggcaaatcaatttgagtctagactttttttacttggaacttactcttttttctgtaAGCTCTCACAAGTTGAATCTGTTTTATGGaGAGACGAGCGTAACTC
862	TATCTACACGCGTCTCAGGCTAACTGTGGCCTAGGGTTTTTCCcatgagctgtgcagacagacagatctgggtttggatccaggcttcactactgactagctatgtggccctagtaaattctttaatctctctgatcctcaaatttgcattgtaagtggaaatagtaacagacccatcttataggattttgtgtgaattaaaaatatcgcaggtaaaagcctagctaacacagtatgtgttcagtaaatgagagcAACTGTTACAATTATGGCTGTTTTATGGaGAGACGAGCGTAACTC
863	TATCTACACGCGTCTCAGGCTAACcgaattccgagtgttcatgatgtgccaggcaccgggccaagcattgtcaggggcatcttctcatttaatcctcacaaaatcccaacgaggggaattactgctgttatccccatttacagataaagaaagtgatgctctctgagggaaaatcagtccactaaatcttacagccaggaagtattggaactaagattcgaacccagatctaaccaattccaaaccaccacatttaccctttaccattatgcttGTTTTATGGaGAGACGAGCGTAACTC
864	TATCTACACGCGTCTCAGGCTAACctgtttcaccaagctttccagataattctgatgcatattaaaggatgagaatcattctagtggtggaaagagtcctggtttaaggttagaaggtctaggagtttttggtcctaacacattttggtcctgatgcttatgtatcaatgagaaagttacttaacttccctgagcctctccttcctcatctgtGTTACGATAATCCTAACCCTGAGATGGGAGAGtgtcttagttcattttttttgctatgaagGTTTTATGGaGAGACGAGCGTAACTC
865	TATCTACACGCGTCTCAGGCTAACaagaaCCCTGGATAGAGATTGAAGGCATAAATAACAACAATACTAGTCACCATTTATTGAGTAGCCatctctgttttacaagtgtggaaacagactcagaaaggtgaagtgacttaacctaggtcacacagccataaggtatcagaaccaagatttcaactcgggtctgagtgattccacagcATAAAGACCAGTCAGGCTTCTGCCAAGGTCCAGAGGGGATGAAGGCCTGCAGACAAGGGCACCGAACGTTTTATGGaGAGACGAGCGTAACTC
866	TATCTACACGCGTCTCAGGCTAACAACAAGTAAAAAAATCTTAGAGAAAAGATGACACAATTAGTACTAATTCCTTTTCATATCATaactctcttactttaggtaaagagaaagatattggggctccaagagtttaaataatttgctacaagacacacagccattaaaacaaagatagaatttgaacccaggtctgcatgatggcaaagccAGCACAGAATCATTGTACGATGACAGTGACAGGTAATTTATAACTTTACTCAGCAGAAGGGCTGTTTTATGGaGAGACGAGCGTAACTC
867	TATCTACACGCGTCTCAGGCTAACacctcaggtgatccaccAggagccagagagagtggctgccgggcttggctctgatactttctagttgtccggctttgagcgagtttcctgacttctttatgccttggtggtctcatatataagataggaacctacctccctagctctgggactggccatgaggatgaaatgagccaatgtgagcaaactgcttggcacaaagcctgacacacagtaagtgttgcctaaatgTCCACTTTTAAAAATTATTGTTTTATGGaGAGACGAGCGTAACTC
868	TATCTACACGCGTCTCAGGCTAACAGAATGGGCATCATTCTATCATGATCAAGTCTCCTCTGCCTGATTAATCCTTCCAGCATTGCTTTAGATCAGTGAttacatgaggcagcaggttctgagaggtaaagtaacttctaagatcataaaactatgaagtggcataaatcagaatagtctgaatctggagctcatgtccAGGTTGTAACGTGGGAGTGCCTTGAATGTGGAGAAGGGAAGATTCTCAAACATGTGGGTTTTTAATCCCTTACAAGTTTTATGGaGAGACGAGCGTAACTC
869	TATCTACACGCGTCTCAGGCTAACGGGAGAAGAAATGTATGAAGACAGAACCATTTTATGGAGCATggggctctgccaggcgcagctatagatgttatcacatccatcttctcagccaccctgtgaaggagttatcagcaggcccatgcagacaaagaaattgaggaagattcagtgattcgctccaggtcagcagctggtaagtgtagagtcagtactaaagcagggtctgTGGGGATATTGTCACACCAAAGGGTTAGGGCCTGGAAGACCTGTTTTATGGaGAGACGAGCGTAACTC
870	TATCTACACGCGTCTCAGGCTAACGTGTCTTAAAAGCAAGGGGAGATTTACACTTTGTGTGAGATATGGACAATATATTgagtgaggtattgtcatccctattttacacatgaggaattgaggctgtgactttatgagattattatataactagaaagtggtccaactacatttgatccctaaatctgtgggacttcaaatctgtgtgttagctactgGAATTCCCAAGTCAGTTACCTTTCCTGTTCTGCATTCTAGATGGTAAACTGAGTATGTTTTATGGaGAGACGAGCGTAACTC
871	TATCTACACGCGTCTCAGGCTAACGTCCCAAGTGCTGTGCTGTGTCCTGCATCATACCACAGAAACCTCCCAGCAGCCCAGCAAAgatgaaacaggctgggcaaagtcaagtaacttgtccaacaacacttggcaagtaggtggcagaaccaggacctgagcccaagtttctgacactgaaatgcatgtgctctcaaccatggcaccgctgccttgGATTAGAAACATAGTAAAGAATTTTAGAATGTGAAGGGCCCTACCAAAGTAGTTCTAGGTTTTATGGaGAGACGAGCGTAACTC
872	TATCTACACGCGTCTCAGGCTAACAAAATGGTAGTGCCCTtaatatgaaacatttgttgaacacagtaaatgccagatttctgcgctaagccctttaaattgattatgtcatttaatctttaccacaactctgtgaagtattattatatacttcattgcactgatagagacactgaatttccaagaggttagataacttgcttaaggtcaaattctaacccaggtagtcagtgtttatattcttagccactatattgtCTTACTGCCACAAAAAGTTTTATGGaGAGACGAGCGTAACTC
873	TATCTACACGCGTCTCAGGCTAACCACCAGGATCCATCCAGACGGCAGAATATTCTGGAGTCTCGGACAGGCAGGATGGGGcggagttttggaccacaggcctggcctgaacctgagttctccagtcactgctgtgtggagttgggaaggtgccttgcttctctgtgcttctgtttccttatcctcaaaatggggatgatgataacaACAGACCCTCggccaggcatggtggctcccacctgtaatcccagcactttggaggctgaggtgggcgGTTTTATGGaGAGACGAGCGTAACTC
874	TATCTACACGCGTCTCAGGCTAACCTTAGTACATGATGAATGATAACAAGGATATTatttattagacatttgtaatgccctggacaggtttcactactttgtgtggattattctattttaattctcccaacaaatgctttctcccaattttacaaaagctaagacacagggagatttagtaacttgcccaaaatcacagagctactaataaatggatcttaagactgaaacccaagcactttATTGTAGTCCTTTTGTGTTTGTTGAGTGAATCGTTTTATGGaGAGACGAGCGTAACTC
875	TATCTACACGCGTCTCAGGCTAACGTCACTCTTCCATATTACACTCCCCAGAGAGGCAGAGGAGTAACTGggttaagagcatggatctgcagtctgcccaggaggagcctggctctccacttactagctgtgcaatcctaggtaagttactcaacctctctgtgccttagtttcctcatctgtaaaatgaggatcaaaatagtacctactggtctgggcacaatggctcccagtactttgggaggctaaggtgggagggtcacttgagcccaggGTTTTATGGaGAGACGAGCGTAACTC
876	TATCTACACGCGTCTCAGGCTAACGATGTACTAATAACTAACATTTGTtgttgtaagccttttgcgtgtgttaactcattttatcctctatgtgtatttatatagaggtattatatcattccaaacttatccatcaggagattaggcagcgaggttaagtaacttgctcggactcacacagctaataggtaggacccagggcggcctggctccagagcccctgtgtgaatctctgccccatcctTCCTCTGGGGGCTGCCCTCAGAAGGTCCCCGTTTTATGGaGAGACGAGCGTAACTC
877	TATCTACACGCGTCTCAGGCTAACAAGATAAAACTTCCtgaacatttactatgtgccaagtaaagttccaattagcttacacaaattatcttatttaatcctcccagtgaatccatgtattacttcattttacatatgaggaaacagggacaaagaaattaagtaacttgtccactacagtcagcaatagataaaatcaggattcacaccaaggccatctgacttcagaatctgagctctaaccaccatgttatacagtTTAGCCTGCTCACGTGTTTTATGGaGAGACGAGCGTAACTC
878	TATCTACACGCGTCTCAGGCTAACactgcttggctcaagctatcctccctcttcagcctcccaagtagctgggaccgcaggcacaagccatcgcAACCTGTGCTctgaagctttaagaggccaaacgattcctcacattcatccgatcagttacaggtagagccaagaccagaagccaggtatcctattttccTTATAACACATTGCCTCTATAGCTTTATATCCATTTCTATGATTTTTGTTACATACCCAGTTCTGACCATTTCCTGTCACAGTTTTATGGaGAGACGAGCGTAACTC
879	TATCTACACGCGTCTCAGGCTAACGgagacagcattgagtaccgttaaacatgcaggactgagaggtgggcagagctgggttcaaatcctgggccctcgctttcctagctatgtaacttggacctattgtttgatttctccgggcctcggtttcattatgtgtgaaatgggaatggttctttctcacccttaggtttccttgaagacttagtaagacaatgtactttaggtgtctgacacaTGGAAATTTCCCCCCAAAAAAGTTTATTGTTGTGTTTTATGGaGAGACGAGCGTAACTC
880	TATCTACACGCGTCTCAGGCTAACTCCAGTTCAAGGCAGCTTTCAGGAGATGGAGAGGAAAAAGCTTAATCATAAGAAgaactgggtagacctgagttctctttcggattctaccagtactatatggccttgcttaatcattcaacaaattcgagtctgcttgtctgcttgtatgccttttagggttgttgtaaggactggagatttttgtgtgtaaaacactaggacagtgcctggtccatagcaggccactgttactagtaaaccttttttaGTTTTATGGaGAGACGAGCGTAACTC
881	TATCTACACGCGTCTCAGGCTAACCATCTTTCTGTAGCCTGACACATCTTCAATTTCAGGTTTCTCATTCCATCTGAATTCTGAGCATCTCTCTGCCATCCTCGTGCCTGTCCTCagaagcagcactgtgttgagtaacagcactggctttggcattgggcagacttgtttcaaatctcagttAATATCTCCAAGCTCCAATGgcactgtccaataaagcacaatgaaagcatcatgtgaggttttacattttctagtaccatatttaaacacaGTTTTATGGaGAGACGAGCGTAACTC
882	TATCTACACGCGTCTCAGGCTAACAAAGAATATAAAATGTAAATGCTCCTGGTaataacaaccactatttattgagagcttactatgcgctaggccctacacatacattatgagtcttaactctgaaatagataccattatccccatttcacaaatatcttgtccaagatcacacagctagcaagccaaaactgcaactcggaaagtctggctccgtacacacgcccctaaccacaaaactataATAACTCTTCATTGGATCTAAAGCTGGCATGTTTTATGGaGAGACGAGCGTAACTC
883	TATCTACACGCGTCTCAGGCTAACGACTCAGAAAGTGGAGCCATTGCTATTTACCAgcttagtacatacataatctcataatcctctccgtgattttacagagtcagtgtttatatcccagctcttgtagataaagggcctgagactcagaagataggaaactacccaagatctccctattccaaaatggcaggattgggatttgagcccagccccaaataattccaaaacgcatgcttttCTGGCAAATTCTCCATCCATAGACGTCGATGTGGTTTTATGGaGAGACGAGCGTAACTC
884	TATCTACACGCGTCTCAGGCTAACtccattttatagacccagaggagaaagtggcctgccccaagtcCTAGAGAACCCAGATTCCTGCAAAAGGGCCAGTGGTTACTGTGAGCCCCTAggagctggacaggcctgggttcaaatcctagctttgtcaattgccagctcctgactttgggcCTTTTTCAAGATACATAAATCTATTTTGTAATTCTTGCTGCTACACCTGGGGCAATTCCCTTTCCCTACATATTTCTCTTCCAAAAAATAAAAAGTTTTATGGaGAGACGAGCGTAACTC
885	TATCTACACGCGTCTCAGGCTAACCACCCCACATGTACCATTTTTAGagaggggaggatggcgcttggtgagctggctgggggtcttgggtagcatatagagctgggttcaaatcctgtctctgccctcattgctgcctggacctcagtttccccatctgaaaatgagggatcattatgtccagcttgttgggttgttgtggggattaggtgaataatagatgggaaactctgcatccagggttgagcacGGGAGCCAGAAGAGGGCTCCTCCTGTTTTATGGaGAGACGAGCGTAACTC
886	TATCTACACGCGTCTCAGGCTAACTGTGCTATCAAGAGAGAATGACCTCTACCAAGCAAGAAGGGCCAAGAGTTGGGGTGCAGATGAGACCACTTCTGACTCCCAGGCCACTTCCTCCTTTGTCACTGGAGAAAGgtgcgatttcaggcaggtcatgtcccttgggccttggttttaacatccctaaaaaggagtgattggatttgggggattgctaaatgacgtcctaccggctctaaAGATCTAGGGAGAGCCCCTGTCCTGAAATGGacacGTTTTATGGaGAGACGAGCGTAACTC
887	TATCTACACGCGTCTCAGGCTAACtaggggttaagaatgtgggctctggggccaaatttgctgagttctaatcttggctcttacagcctgttagctttgtgacattgggcaagttacttaacttctctgtgcttcagtttcttcatatttaaaatggaaatagacaataatacctacttcataaggctttgtgaaatatatatgttaatacatgtaaagcattaaaaataattaacaatatatcttaagtattcagtcattaataattattattGTTTTATGGaGAGACGAGCGTAACTC
888	TATCTACACGCGTCTCAGGCTAACaatctaggttgtgcacgccttatgagaatctagtgcctgatgatctgaggtggaacggtttcccctgaagactatgaactctgagtcaggctgcctgagtttgaatcttggtgctgcctcttgttcagtttccttaccctctctgtgcctcagtatcctcatctgtaaaatggagTCTCACTTCTCTCTGACTGCAGCTTCCAGCCCCATCTTCCCTGAAGAAATGTCATTTATTATCATCCAGTTTTACGTTTTATGGaGAGACGAGCGTAACTC
889	TATCTACACGCGTCTCAGGCTAACGGGGAGTGATACAGGGGGGCACCTGGCACAGTCGGGCACAAGGTAGTCACCGCACAGCCACCACCACTTCCGTCATggtcggtatcatatagcggggcagagattgggctttggagcccagagaggcctgtgttcaaatcgactctgctctgacttgtggtgtggacttggCCGCGGGACTGAGCGCGGGGCCTGCTCAGGGGCCAGCGTCACAGGGAAGACAGTCCGAGCAAGCATGGGTCAGGGCGCTGTTTTATGGaGAGACGAGCGTAACTC
890	TATCTACACGCGTCTCAGGCTAACCTCAGGCAGGCTTGTAGCGTAGACTGGGGACATGGGGTTGGAGCGGGGCGGTTTCCTGAGGCATGGCGgccacactggatggggcctcacctggtctccacccttactgtacaagtgcccttggcaagtcacttaccttttccaaggcgcagtttcctcatctgtgaaacaactggagttggCTATTCCGGAAccttggtactcaaagtgtggtctgcagaccagtggtatctgcagcacctgggagcttGTTTTATGGaGAGACGAGCGTAACTC
891	TATCTACACGCGTCTCAGGCTAACctgggcaacagagtgagaccccatctaaaaaaaaaaaaTGCTtcagagattcagagatccacagatgtggaagagagcttctattttgtctcatgtaccacctcacccctcagtttggagttggagaagccgaggcttagagaggtcaaggggctggccaagctcccacagtgataaagctagtgctagggcgacacctgccaggccCAATGTGACAAGATGCATCCTGAGTCCTGTGTGCCAAGCCTTGGTTTTATGGaGAGACGAGCGTAACTC
892	TATCTACACGCGTCTCAGGCTAACgcctcatgtaagtggtatcatacaatatttgtccttctgtgTTGCTTTAACCTTCTTAGTTTTCATATAACTCaggttaagtaaatcgtctacgatcagcagctttaagtggcaatatggccatagaaacctaagtgtatctgtcaaaaaaaagagcatactcttaaccattctgcACTGCTACTTTAGCAGTGAGCATTTCCCCCTTCCATATGCAGATATGTATCCATATATAGCAAGTGTTTTACACGTTTTATGGaGAGACGAGCGTAACTC
893	TATCTACACGCGTCTCAGGCTAACCTAAGAGGAAGAGGCagtatttaggaacatatattctatgttaaacagcctaggttgaaatgttgacttctcttatttgctatgcgatcccgtgcaagttcctgaattttgctgtgccttggttttgttatataactcctggaagtgtgacgatggccacatgagttcatacatgaaaacctcttagaaaatgcttgggacacattaaaaactcagtaactgttagctactattACCTTCAAAATATAACGTTTTATGGaGAGACGAGCGTAACTC
894	TATCTACACGCGTCTCAGGCTAACCAGACAGAAGGGGAAGGAaaccgttgtttcttagacacctgcaatgagctgtctgctactctacattttttattatctaatttattcctcagaagcctttcatgactcccattttagagacaagacactgaggcttgataatggttctgtaattgcccaagctcagacatctgcaaaacggaggagatgggagcaacaaaatccacctgactcagaaacctggccctttctaGGTGTTTTGCTAAGGCTGGTTTTATGGaGAGACGAGCGTAACTC
895	TATCTACACGCGTCTCAGGCTAACCTTGGTACTCTGAGTAAAGCATAGGAGGAGTTATTTCATAAAATGTGGAGCacaatcatgtgacaaagataatgggatccccatttcataaataaatctgaagttcagagagagtaacaactggccagggtcacatcacggagacagaggcagggttcccactgatgcctctgactccctgtcccaggcccttcctcctCCCGCAAGCAGAAGTGCAGGGGGCAGAGCTGACCCTGTGCAGTGAAAATCTGTTTTATGGaGAGACGAGCGTAACTC
896	TATCTACACGCGTCTCAGGCTAACGTTAGGGCTACACAGAGATGCCATGGCACACTGGTTATCTCCcttgggttcaaatgccaactgtaccacaatgctgtgtgcccacgggcaaattcttaacctctctgtgcctgtttccccacctgccacatggaagatttataatggccacctcatggttttatgaaagttggaagagttgtcagccatggtgtctggcacatagtaCtgttatattattttattatataacaatttatattattattttGTTTTATGGaGAGACGAGCGTAACTC
897	TATCTACACGCGTCTCAGGCTAACTTCTCCTTCTGCCTCTTCATCCTGTGGACTCAGCAGGCTGGCCAAGCATGTCCCCcagaggttggccccactgtggttagaagaacatagattctgccttaaggcagacattagttactatcctggatctaccattatcaatagtaagactgaaagttacttcagctctctcactctcagtttccatctataaaaATTGAGAtaagaaataaaaataagatcccccaccccccaacccactgaactgactGTTTTATGGaGAGACGAGCGTAACTC
898	TATCTACACGCGTCTCAGGCTAACGAGCAAATAAtgtttagtatttattttgtgcttactttgtgcttttatatgccttatctctaattcttacaataattctttgaagcagtgatgatcatcctcttttgcagaggcagagctgaggcacaaggagataagtaacatgtttaaaattgtatagttgctatctgagaatgaagtcaaacccaggtcagtctgacttccaaagtcgaattctttccaatatagtaagtgcctttcCTAAACCATTGTTTTATGGaGAGACGAGCGTAACTC
899	TATCTACACGCGTCTCAGGCTAACcattgttctactctcaacaccccagtgttgcccggcatattagatgattaacacttgttggatgaacttgttcaatgaacacctattttatagatgtggagactgagactcaaagactcgcccaaggtggtaaatggaggagttgggattcaaacccaggttagcctgcaccaaatcatatgttgctcccCCACCTTTTTCTTAGGTGCCCTCACTTCCTGCTCACAGTGGTTCCAGGCAGCCCTCCAGAGTTTTATGGaGAGACGAGCGTAACTC
900	TATCTACACGCGTCTCAGGCTAACaatcattgtctcaatgattggctttctgtgtggtgagcagcaggacctaCGTTTCTGTAATAGGATGTTACagcacagattctggagactgccagaattcaaccccttgggttcaaatcacctatttcctataagaccatggaggtgagcttacctctctaagcctcaattttctaatcAATGTTATTGGTAAGCAGTAATGATTGCCTGATTTATTACTATACAGGTTAATAAGAAGTGGGCTCTCAATGTTTTATGGaGAGACGAGCGTAACTC
901	TATCTACACGCGTCTCAGGCTAACTGTGGCCTAAGACTATAACTCTCATGTGTTGGGGACACTTTGTGGTCACtcttcaccataaccttctgagactgctgataacctaagcaaaggagctcagagaggtaaagccacttgcacacagccagaaagtggtggagccagatgcgaacccaagtctgtccgatcccaaagccacgttctctAAGCTCTGAAcaatgccacgtccccttcattcagcacagtacttggtacacagtggcattcagGAGTTTTATGGaGAGACGAGCGTAACTC
902	TATCTACACGCGTCTCAGGCTAACgtcagaactagagatttagacatttggaacttcagaggcagtatacagtaatactttggagccacatttcttgggtccaaaccctggttctctagcaagttatttaacctctcagtgtcttagtttttcaatttgtgaaatggagataaacggggatgagaatagcctcacaggattttggaaggattagtcaataagCCCTGCTAAACACTGTTTACTATTGCTAGTATATAGCGCAGACAAATAAATAGTTTTATGGaGAGACGAGCGTAACTC
903	TATCTACACGCGTCTCAGGCTAACCACTCACTCAGGTCTCAGTTCTGAGGTATGACTCCATAGTCACCAGTGCCTAGAAAGGTtcattttacaaaatggggaactgatgttgcgagagaggaagtctttcccacagtgcagctgagtggtggagccaggtcttgcttgtgcgtgtgcatcctgtctccctcctctgtgttattctgcttagtcacACACCTAGTGTCAGCCTCTTCCAACCTGTAATGTTCTGGGGTGGAGAAAATAACCTGAGGTTTTATGGaGAGACGAGCGTAACTC
904	TATCTACACGCGTCTCAGGCTAACTGAAAGGAAGCAATGGGATTGTGAGGTAATTTGGTGGGGTGGAAAAGAGACCAGATTTGGGGGCAGTCTTAGGCACTCTCATTTACTGGCTCAATAGATACACAAGTCTAaagacctgagtttgaaccttgactctaccatttactagttgtgttactctgagcTAATGATAATATATCTCTAAAAGTTTATGTAAAATtgttaacagtggaaatgtatctgagttaccccatatgggtctgcagtaaccGTTTTATGGaGAGACGAGCGTAACTC
905	TATCTACACGCGTCTCAGGCTAACAAGATTTTTCTAGATGACATTTCAGAGGTGAAGATCTAGAAgtacagtgaaaactgtaatttgcagtcaaagggatctaaggttttaaccactcacaggctgtgagaccttgggaagctttctaacatttttgacattgtctttatttttaagaatgaggataaaaatatctgtctcacagaactgataatagggtagaaagagataatTGACTCAAGTGGTTGTCACTTGATGACACTAGTGAAAAACCGTTTTATGGaGAGACGAGCGTAACTC
906	TATCTACACGCGTCTCAGGCTAACGAGAAGGCAAACAGGCAGGTAGGCAGGAAGAaactaaaatttgctgagtgcttatactgtgtaggcattacactaagtactgtacatttattatctaatttactcctctcaaccattctataatgtgggcaatgtctgtgattaatagaccaggaaacagaagctcaggggattaagtgTAGAGCTGGGATTTGAACTCGGATTGGCATGACTGCAGAGTACCGCTCCGCAATCACCCTGGCTCTGCCACGTTTTATGGaGAGACGAGCGTAACTC
907	TATCTACACGCGTCTCAGGCTAACGAAAAGACAGAAACGATGAGGTCCTGCCCaaggctatgggttttggcacaagacaggcttagaatcaagccctatcactccttaagcaagtcaattaacctttataagcctcgctttctcacctgttgaggagggaatactttcagcactctgacctgaaaagagacaatatatgtaagaccttaacccagtgcctgacacagaataagcattcaataaatATCAATTTGGGGCACTACTATTAAGTCAAGTTTTATGGaGAGACGAGCGTAACTC
908	TATCTACACGCGTCTCAGGCTAACCAATGCACTGGGCCATGCCCTGGTGCCATGCCAGGCCTCTGTGATATCCCTGAGGACCAAGATATGATTATATCTgactcaaagtcagatagccagtcttggaatcccagctttacgactgaggttatgagacttgggcctcccttctgtaaaatggagatgatagtattacctGTTTGTGAGTAAAGTCTTTGGCACAGAAACACATCTTTTTAGTGTGGTCTTGATGACTAGTCTTCTTTCTCAGAGTGTTTTATGGaGAGACGAGCGTAACTC
909	TATCTACACGCGTCTCAGGCTAACAATAATTTGTTGCATTCTAAAagcttttgctctgtgccaggcactggactaactcctataccagcgctcatgcatgaatgatgaggcagagactatttatccctccactatttcacagaggcaaagacagacacagagagggacagccacttgcccaacggcacacagctgagaagctgggattcagacccaggcagtctggctctcgagtctgtgtgtccaaccactCCACTCCACCCCCTGGCTCCCcGTTTTATGGaGAGACGAGCGTAACTC
910	TATCTACACGCGTCTCAGGCTAACCCTCTATTTATGGTCCACATTTAGTCTCTGGATTTTGACCCTGCCTCTGTGAGGCTGGCGGCTGGGATaaacagatatacagagaagttaagggactaacccaaatgtacacagtgagaagtggcatgggctggccttgctctcctctcttacccacactccttcccctctctggccttagcGCTGTTCTTGAACTCAACGAGCATTCCAATttcccttagcctgaaatcttcttactccagaccctcacGTTTTATGGaGAGACGAGCGTAACTC
911	TATCTACACGCGTCTCAGGCTAACaaaagAATCAGATAatttacttatgcttaaacgtgatgtgtaccattctaagttgttgctgttgttttaattaatgtcatttacttctcacagcaattttatggaaagcttctcttattacttccattttacaaaggcaaaaccaggcatcaaataacatgtctgagattgctgatccaataaatttgaatccaaccagtctgactttagaatccgtttgtgtaaccaccatgctGAAAGTCATATTCCTGTTTTATGGaGAGACGAGCGTAACTC
912	TATCTACACGCGTCTCAGGCTAACTaataatagccaacatttattgaattgttaagttgtgccagacaaggtctaagtgctctatacatattaaatcacagaatccttccacgaccctataatatagtgttagagtagtatgagcatcgtccttttacaaatgaggaaaccttggcacagggaggtaagtaacttgcccatattttcacagttgattcaagaccagattcttgtcctctggtgtaaagtgcttttagacactatcccctgctgcGTTTTATGGaGAGACGAGCGTAACTC
913	TATCTACACGCGTCTCAGGCTAACGGGATTGTTATTGTGTAGTCACAATTTAGGATCCACAGCTAGGAaatcatagaccccccacaaattttaaggctttggaaaggacgttagagcttccaaatcatcatgttttacagataaggtgagacccaaaaaaggttaggcttgcccaaagccgtagagtcactggctgaAACACAAGCTGAAAACTAGGACAGGGCACATGATGGAACCCCGCATGGCCATTAAATACAGTAAGTGTGTTTAATAAGTTTTATGGaGAGACGAGCGTAACTC
914	TATCTACACGCGTCTCAGGCTAACaaaactaacatttatcgaatgcctagtagaaactagctactgcaccaagattactacggatttctttttcatttaaaactcataatggccctagtgtggaagatttgctttccaccattttaaagatcaggaaacagaggcttagaacagttacgtaacttaccccaaaccaaacagccagtaaggagaggaaccaagattcaaacacggctgtctgactctcagctttttctcctaccctctgatcctcGTTTTATGGaGAGACGAGCGTAACTC
915	TATCTACACGCGTCTCAGGCTAACATGCccatcgttcattcacttcactgtgctgggtgtcctgcaaacccattcccaaacaccatcttgcttgacagtcataccatgccaggggtgtagggacttccttcatcctcatttgcagatgtataaactaaggcactgagatcgtcagtgacgtgccccaggtcacacagctggttgccatcaaggccaggattcaaactcacatctccagtcctcaaagtcAATTTCACCATGTTGGGCTGTTTTCGTTTTATGGaGAGACGAGCGTAACTC
916	TATCTACACGCGTCTCAGGCTAACTCAAAGAGAACATATACATCTAAGGCTTAAGAAGGTAGAAAGTGCATAAAACAAAACTCTggactagtactctgaaaaactggattgcagctccagttgtgtggctaggtttggtcacttcaccttttagtttttatcttcttcctctatagacagatattagctcttctttaaggtcctttctactctAGTTGGTGACAAAGCAAGTCATTTTTATTATCAGTACTGTCCTCTTTTCCTGCAATGCCTCGTTTTATGGaGAGACGAGCGTAACTC
917	TATCTACACGCGTCTCAGGCTAACTATATTCTGCCAATAAATGCAAAGTGgaggcagccataaagtagtagacaaaccacttagttgggcaccagaagcctaaagcctgcctctcacaagatgtgattccacaagcaaatcacttaccctctcaaaatggagcttcctcctctgttaaatgttgtcgaatgtgtatatccaacaggttgttgttggaaccaagtgggagtgtctgtgaaagcacttagaaaattgtgaagaactgtccaaatgcGTTTTATGGaGAGACGAGCGTAACTC
918	TATCTACACGCGTCTCAGGCTAACtaatttccattttgatgttctcttgaacccatgggttttttagaagagtattTTTTCAGTTTGTTACCCCTAAATTCTGttttacagataaagtgactaaagtccaggaaaattaaatgtcttgctcaaaattttatagcaaattcatggccggaagatcaagtctcctaattgctatttcACTCTGACTTTCCAATTTCTTAATTCATATCCTTTCCCTATCAGAAAACTTCTTGAAATTAAATCAAAAGTTTTATGGaGAGACGAGCGTAACTC
919	TATCTACACGCGTCTCAGGCTAACGATCAAATGAAGAAAAAGCTTCGATCAAAGTTCTGAggaaaaagcatagagtgaggaggcgaggcagaaagacctgagttcaaattataacttcatgactcctggctaaaacctgcatccagttacttaaactttcttatctccaaatgagattaacaatcttgtaggattgtagaggcacttaaatgtaataatgtgtgtacagtgttcagcaATCGTTCTCAACAAACGTGGCTTGTTTTCTCTGTTAGTTTTATGGaGAGACGAGCGTAACTC
920	TATCTACACGCGTCTCAGGCTAACagcacagacccaggaattcaacagctggcaacccattcccacctctgcctgtttttcagcactcagtgggtacctcttcttgggcaagttattcaatatctctgggtctcagtttcctatctgtaaaatgaagatcatctagtacatatatctcagtgttagtatgaggaatcaaaagagacaatgcaaaaaaaaaaaaaaaaaaaagcttagaacagtgcctggcacaaatactaggtgtacagtaaaCGTTTTATGGaGAGACGAGCGTAACTC
921	TATCTACACGCGTCTCAGGCTAACTCCTGAGAACAGTCGGACAAGCACATTTTTCATTTagagcatcaaccctggaggcagccagacatgggattctgcttttttttgctgtctgacctcagcaggtcttatctatttgaactattgactgtgctgttgttaaatggaagtgtcaccactcgcctcaaagggctgggtgtaagaattcaacaacatcatgtgtgtaaggcactagcacCCAGCAGGCATCCCCTTCCAGTATTTTTCCTCCCAGGTTTTATGGaGAGACGAGCGTAACTC
922	TATCTACACGCGTCTCAGGCTAACAGATCTCTCAACTACCTGTACCCTCTTCCTGCCCTTCTCAGTCTTGGTTAGAGAGACTAGTTCTTCTAGGAGGCTCTGCtggggctgaaaagacccagaccttggagaacagtgtcctggctttaccgtaatttagctgtgtggccttgggatggttctgccctctctgaTGAGACACTGTAACCCTCCAGCACTGGAGACCTACACAAGATGGGCTCTGTTCCCTGCCACTGTGTCTTGAGTATGATAAGTTTTATGGaGAGACGAGCGTAACTC
923	TATCTACACGCGTCTCAGGCTAACCAGAAGTGGGAGAGGCaggagcaggaagagaggggaacgaagcctgggctgtggacccagacaggcccagattcaaatccaggctctaccatattttcttggggcaacccagtgtgagcaacctgccctctctgggcttcagcgtccacgtctgtgaaatgggtgtaatcctggcactcacctccagtggcattttgggggtctgacctgaaagcactcaacatggggcctggcCATGAATGGGGGAGGCGTTTTATGGaGAGACGAGCGTAACTC
924	TATCTACACGCGTCTCAGGCTAACGCTTTCAtaagagcatgagctctggagatgcaatgcctaggtttgaatttgggctgattacccattagctgaggggccttaggcaaatgacttaacttctctgtgcctcgattttctcatcttaaaaacggattgatgctactacctatgccatatggctgtttggagattaaatgtggatgcactcagagcaggcctgggtcatggtgagcactcaacatttgtcagctggttttattattACTGCTGCGTTTTATGGaGAGACGAGCGTAACTC
925	TATCTACACGCGTCTCAGGCTAACGGTTGGGATAATAGTAATAGCCACAGTagctaacatgtattgattatttgctgttttcttggaattttacggttttatatataacctcttattgaattcttgcagtggtcctatgattaccattttacagggcctgggccttagaagagttaagttgaactgccaaaggccagtcggtgaaagtagcaaggctaggatttgaacccaggacagtgtgctttcaGCACTGCAATGGCTGGAGACTGTATGGGTTTTATGGaGAGACGAGCGTAACTC
926	TATCTACACGCGTCTCAGGCTAACTGACAAGCTCTGAGCCAGGTGCAGGGTATCCGAGGGAACTAGGAGAGAGGCACTAagtgctgtactaagaacctgaatgagtgcatttgagtcctgggtctgctacatgtgtgacctaggaaaagtcacttaaatcatttaactgtctcctcatctttaacatatagatggttaaaaagtacACAGCACTTGGAATAATAAACGGGCAGATTGTTAATGTTGAAGGTGTGAGCTGCTGTTCTTACAACACGTTTTATGGaGAGACGAGCGTAACTC
927	TATCTACACGCGTCTCAGGCTAACTGATGGGGGTTGGGCAGAGATGCACTGAACTCATCTTTGTGTATGAGGGCCATGAGAGAGGCCTGGTTTGAAAACAATGCTAAgagctcagattccaggatttatgtaggggctcttctacttcccaggtatttgacctcaggtgagtcatttaatttcagccttaTGCCATTTTACATTTTCTGTGGAGGGTTAGGTTAATTGGCATATAAAGCCACTGAGAAGAGTTGGCAAAGCTCTCAGTCACGGGGTTTTATGGaGAGACGAGCGTAACTC
928	TATCTACACGCGTCTCAGGCTAACTTTTTATTtaatgaacctttattttgttattattatgtcacgttatggctctaaaactgtatgtattaactcatctaatccttatcacaccatactattgttaactccattttacaaagagagaaactggggcctagagatgtagcaatttgctcaaggcccaccactagtacgtggcagagccaaggcttgagcacaggcaggtgaccctgggtctctgttcttaacctcttgctgtgctACTTAGAATGTTTTATGGaGAGACGAGCGTAACTC
929	TATCTACACGCGTCTCAGGCTAACtatcagccagcagataaagcacagggcttagagtcagagagcctggggtcttattccagctctaccacttttatcagttgtgtgatcctaggcaagtgacttaaaccttctgtgtctcaatttccctatctgtgaaaaatgggtctaaagttagtacttactgcagaggttgatggggggattaaatgatgtgcaaaatgcctggaacagtgcatggtccatggcaagccctggattcacattggcttttGTTTTATGGaGAGACGAGCGTAACTC
930	TATCTACACGCGTCTCAGGCTAACCATGGAGCAATGAAGAACCTCAAAGTAGCTAGCTGTGGGGGAGAAGggacacaggaagtcctggccagcactccagctctgctgttgatttgctgtgtgacgtggggacagtatcttagcctctctgtgcttgggacctcctctgactgtcaggatcactgccctcccctcccagtgctatctggggactgggctagataatgGGCACTGGATCCGCTGGAGATGCAGTCCTGAGCCTGACCCCAGTGCTGTTTTATGGaGAGACGAGCGTAACTC
931	TATCTACACGCGTCTCAGGCTAACGATCATCATTAGTGGAGTctggactctgcgtcaggtactccatcttcattctctctaatccttacagcaacctaacaaggtaggactattaatcgtactttaaggtaaatttactcattttacagacaaggaatctaggatccagaggggttaatactcccctagtaataagtggcagtgctgggattcaaactcagccccgtttgacttcaaagtccctgccattcccattTGGTCCTCTTTTATCCTGGTTTTATGGaGAGACGAGCGTAACTC
932	TATCTACACGCGTCTCAGGCTAACGGCCAGGAGGGGGCAGAaactaatatttactgggcattcaccatctgctaggatcataaatactttacctcattataattatcacatcaagcctttggggtgggtgttattttccttattttacaggtgaggaaattaaggttgcctaagcttacccagctagtgttccaaacccatctttctggctctgaagccaagtctgactcgacaccttccatgtctgtctctttccCGTTCTGGCCTTTGTCATGTTTTATGGaGAGACGAGCGTAACTC
933	TATCTACACGCGTCTCAGGCTAACGTTCACTCCAGCCCTGGACTTCCCGAAGGCCCTGTCCaggcagaggatggaccaaaaagggagctgggtaggagacagaaggtttggctcctgtcccagactctgccactcacaagcatgtgctcatgtgagccacgtcatccattttggtgttcccatctctaaaacaggaggaatagctgtccccccactttttaagggtttgcgatgacgcgatgggaAAGAAGCACTTGGAAAGGGGTTCCACAAGGTTTTATGGaGAGACGAGCGTAACTC
934	TATCTACACGCGTCTCAGGCTAACCTATaaaaatagctaatagtttttgagcacttatgctgtatcagttaacattgtaaatttttaaatgtattatttaaccttcacaacaaccctgtgaagtaaatgttatcctaattttacgcacaagggaactgaagctcagaacggttaaataatttgcccaaggttacacacacagctggtaagaagcaggatcagaatttgaactcacgctgtgtgactccagagcctacatgtttaaccacACTtaGTTTTATGGaGAGACGAGCGTAACTC
935	TATCTACACGCGTCTCAGGCTAACCCATataatcgcagccaccatttatgggtgcttactatgcactgggtacttcacatatattacttctattcctcataacaacgttggcagcaggtattattattattattttgttgaagttcagataaattgtatttcttgacaaggttatatagttaataagtggcagaggcatgattcagactcaagacactgtcttgagtctgggcactgtcctatctgcacacagggcactgtcctatctgCACACGTTTTATGGaGAGACGAGCGTAACTC
936	TATCTACACGCGTCTCAGGCTAACCAGTTTGAATGTATTTTATTTATTCCCATGATTACTATTCCTAttattaagctcttaatctttactaggcacctttctaagtgttttacttgcatcttatttaatcctcacaactccatgagaggttaagcaatgggcactgaatcacacaagcagaaagtggtggaggcaggacttgaacccagatctgcatgacttcaaagcccAGAACACGGCTTCCCTCTTCCCAACATTCAGGACAGAACTGACTGTTTTATGGaGAGACGAGCGTAACTC
937	TATCTACACGCGTCTCAGGCTAACAGCAGTCTTACCTTGTACCTAGCAaggggcagattggcacagtggacagagcctgggctttggagccagaaaagcccgaattggatccctggccccttacatttatggctttgtgctcttgtacaaaccatcaaatcttcctcaatctcagttttcttcaagcataaaatagattatctcagaggttattgtaatgattaaaggcaatgcgtataaatctcttggcCAATAAATGGTTGCTCTTATTTCAGTTTTATGGaGAGACGAGCGTAACTC
938	TATCTACACGCGTCTCAGGCTAACATAGCAGCAACAATATCAGTAACTCctaacatttactaaatgcatgctatgtggcaagcattgtgcaaagtgttttttatttaatcctaccaagtattattattattattattccccttttacagttcaggaaacaaaatcttaaggaaacttctaaaggccacataccctaggaatggtggatccagaattctatcccagattgccaaactcctcagcttgtgcATTTAACAGTTATGGAAAACTACCTGTTTTATGGaGAGACGAGCGTAACTC
939	TATCTACACGCGTCTCAGGCTAACCTGTGTTTCTTGACTtttagttgagtgcttactcttgccaaattttatgccatgcactttacatacattatttgatttaatccccataacaccatgcttggcatgaaaccacatagtctgtttacattttgcagatgaagaaactgaggctcaaagaaggttaaagtagaaaggcatccctttactaagtggcagagccgagatttgaatcagcttatctgattttaatacctgATTTAATATTTAATATGTTTTATGGaGAGACGAGCGTAACTC
940	TATCTACACGCGTCTCAGGCTAACCTTTAGGCCTACAGGTTATCAGCTCTTCAAATACTGGTCCATCCTCTTTGTTTACGAGCAAGAGACAAAGAGCAATTAAGCAATATgtaagtggcagacccaaaaatagaacccagctgtcctcagccctagaatgctgttcataacaccaagctacctctgtgGACAATAAAGATGAATATCAGTCGCTAGAGAATGGGTTTCTCTACTTAATGTTCATAATTCCATTTACCCATGAAATGACCATGTGGTTTTATGGaGAGACGAGCGTAACTC
941	TATCTACACGCGTCTCAGGCTAACTTCTTATAAATCCTTAATTATATTTAATAAACATGGAATCATACTAGCCATACTCTTTTGTAACCTATTTAACATATTCAAGCTCCCATTagactgcctggctctgggttccagctctgtcactgactaataggatgacattgcacaagttacttaatcAACCTGCTGATAAGAATGGAATTTTGAGCAGAGGAGTCAAAGGCTCTAGagctgcaaagattaagttgtcatcagccaacattggaagtctGTTTTATGGaGAGACGAGCGTAACTC
942	TATCTACACGCGTCTCAGGCTAACaggtggcaggatcacttgagccccggagttagaggctacactgcactccagcctggacgacagagcaagatcctgtttAGAGGTTAAATTCCCAGAGTCATACCACATAAATAATGAACCAGTGCTTCTGTTATCAAGGCTTAGAGTTTATCCACTAGGTTCTATTTTTTTTGTTCAGGCATCTAGTACTGCAGTTCTTCCAAAACTATCTGGACAATCAAATCTATCTAAATTGAATGTTATGTAGCAGGTTTTATGGaGAGACGAGCGTAACTC
943	TATCTACACGCGTCTCAGGCTAACTTTAATACATTACTTCTAGATATAATATGTACTTGATGTCTGTTGCATCaaagactactaaactaggcatcaagaaacatgaatccttgactcagctctgtcattaattaccttataaatctatgtaagtcatttattttggacccggtttgttattataaaatgttcattttagctctgaggttctgtggttctaagatAAATCATATGGGTTAAGTAACTAATAACATTTTAAAATAGCAATTGTTatGTTTTATGGaGAGACGAGCGTAACTC
944	TATCTACACGCGTCTCAGGCTAACGCTATTCTGTTTTTTTTAGGGTATGGTTCTTGCagtactttcacttacattttccattgtagtcctcacagtaacctacagaggagaaacaggaactgttctctcatgttgcagcctacgagtaattgacccaggttatcacagttggttagaaaaaggctgggacttgaaccgaaggctactgacctaagatcaatgttattttctacagcatcataTGTATGTGTTCTGGTTGCACTCACATAGAAAGGTTTTATGGaGAGACGAGCGTAACTC
945	TATCTACACGCGTCTCAGGCTAACATTTCTATATACAGAGGATAAAGAGAAACATTCATCCTCATAGAATGGCATAGCATACAGAAGTGATGAGGGCTGTGCTCTAAGAGGATTAAGCACACAAAGAAGATAATTAACTTGCTGAGGTCTCACAGAAATGTGTGGAATAGCAAGAATAGCATTCAGAGTTTCTGTTATCTTAAGGAAGATCAATCAGTCAAATAGCTGCATGTTCATGATACAGAGTTTATTTGTAGCCCTAGGTATTAACTAAGTTTTATGGaGAGACGAGCGTAACTC
946	TATCTACACGCGTCTCAGGCTAACAAAATCATTTAGCAATGAATTTTGATATAATCCATCTCCCGCTGTGTTCCTTTTGAAGTGGCAAGTTTCAGTAGCTAAAGAATAACATTACAGTTTcaaggctatgtattcagtcaggggcagaactgggccaagaactgaggccttctgactcAATAATTAATGTAGTTactttttaagcttctattatgttctatggagtaacaaaatgagtaagataaactctttgctttaaagggcaagtctagtgGTTTTATGGaGAGACGAGCGTAACTC
947	TATCTACACGCGTCTCAGGCTAACagctTGAGAGGAAGGGAAAGTAATACAAATTCTTGAACATCTTTTAactgctagccttttacatccacgactcattcagctgttgcaatacctctgaggtgagtgttactcttatccttaggatgaggaaaggggcccagccatctgtctcaaatcatactgctgtcgtgtacaagccgtgagctaaacccaaagtccatggcCTTCCCACCTTATGCTGTAGGTACACTTCAAAAGCTGTCATGTCTTCGTTTTATGGaGAGACGAGCGTAACTC
948	TATCTACACGCGTCTCAGGCTAACGATATTTTGAGAGAGAGAGGAAGATGGTGTCCTGGgtggtaagtggaaagaatgcccttccaggacagacttgggtttgaatgacctctggaccaggcactagctcagagactttggatgagttcccagcctcttactgccttatctgagaaatggaagtaattaaacacacctagcctttcatgcatggttgttgagaacaccgagtcaaatacttgttacaaagtttctctggaaactgtgaagccctGTTTTATGGaGAGACGAGCGTAACTC
949	TATCTACACGCGTCTCAGGCTAACTCCAGAATAATAATAATGAGCCAATGAGTATACTCCACACATTCCCCATATTGATAActtaagagtcaaaaagatgtaggttcaaatcttggttctaacgcatgtatgcttgggcaagttacttcattttctaagcatcagtttccttatccacaaaagagggatcataacacattgttcacagaggctgctgGATCCCCAACAAAGGTGAGTGGCTGCCCTCTTCCCTCCATGCCTCTTTGGAAAACAAGTTTTATGGaGAGACGAGCGTAACTC
950	TATCTACACGCGTCTCAGGCTAACagctttgagcatagaaaagagcatgagttttagatctagacataacttgagttgaattccagcttcaccacttcccagctgtgtaattcagagcaagtcacttgattactccaagtctccatttccatactagtgaggtgaggctaatccctccctaagagagtcacttgaagctggacaagagacaatatatctgaagtggttagcaagggcctgttacacagtaggcttgcagtaaatgaatggtagtGTTTTATGGaGAGACGAGCGTAACTC
951	TATCTACACGCGTCTCAGGCTAACaccaactaatccttgcatactgtaatagcccgtgaaggtcatggcattcgccttaatacgtcgtcaaacagacatacgttcacaatcgtatatcacagtggcggggatccaaaaggacaatactgggcccggttgctcgtaccgctgcactaccgcctagcgccctttgcgcctcttgctctcagactacttacatttcagccgatcccatacgagacccgcggatattgcaagaccaattaaaagttccGTTTTATGGaGAGACGAGCGTAACTC
952	TATCTACACGCGTCTCAGGCTAACgtccgacatgccccacgcaggataccaaacgccattttaggaccatggctcaggttcacgctcgccaagtcgctggatcattcggttataaactaggtcttctagttccatcgcgtgcggactgtatgtcttggaacatacaccgagcgtagggttgctccgtggtgggacctcactgtcggtctgttttaagagtctaatcgtgtcctaatcacacagattgttcgcataagaatataagttgctgatcGTTTTATGGaGAGACGAGCGTAACTC
953	TATCTACACGCGTCTCAGGCTAACgtgtccaacggagtagcaggtttggcgacggactacaactccgtcaatgcgtgcgcgggtaagctcaatgaacatccatagtttgttgtggtaggagcatactttactcatatgggcatccctatgcatcagcctatatattcccttcagcttaaggctagcgtctgttgcacgttatgtacaccagactgctatgcacatatgggaacctctttcgtttaggcgttaacaaccatctttgtagctgagtGTTTTATGGaGAGACGAGCGTAACTC
954	TATCTACACGCGTCTCAGGCTAACatcatcggtgtgcgccaattgcgcggtatatagctgattgagcgtgggttccgtttaagctatatcaaagaaaatcattagcgtcatgagccgagtttctagaaaaggggatcaacggaaattcgatatgggcgcttgtcagcttcccgatcatttgttaaaatgtgactctatgcgactctttcgtcaagaaccgttcaccgctgtcgccagcaggacaggtagccttttacgactcgcggaatacggaGTTTTATGGaGAGACGAGCGTAACTC
955	TATCTACACGCGTCTCAGGCTAACcctgtggttgcgccaaaagttcaggtcacggcctaaactgtgatctaatagctttatatgacaaaagcgaggccggaacgcactatacacgcttgaggctggtgccattgcgcgccgattgtggtttgtaggtcagcaacctaaatttcaagccgctgcgtgattaggttacaaggatgacatagtcgacacaaggtaggtggcacttcgcaactttccgctggaaattaagaggctcgcaccattcggtGTTTTATGGaGAGACGAGCGTAACTC
956	TATCTACACGCGTCTCAGGCTAACaaggatgtatgacatacgactcgttttatgccgacctagccgctcacgccatgtcactgccaacgcgcaacaaatcctacctttagatatttgtacataatattcgttcaactcccctacaggccctttacccctagacgcccctgggctcgatacaagccgcaggcattaaatcttcaggagcacaaccctactgcatccgcaggaacgggggctatcttgttgcctatctctatccgcacgctcaccgGTTTTATGGaGAGACGAGCGTAACTC
957	TATCTACACGCGTCTCAGGCTAACctatggggactggcttgggtgactcggggtgaggtgctttgtgttgtggagagaccctcacagcgactatatatatggtcttgaagcgtacggttacgaagtccatctgcacagtagttaagctaacagccctgtagaagagcgctgttttcgggaactttaggactaattcatagggcataaggcgagtgattccgtagaccaatgtgcgccatgtattcatctcataccagccccagacggggaagtcGTTTTATGGaGAGACGAGCGTAACTC
958	TATCTACACGCGTCTCAGGCTAACttcccctgattgctccatctcgggcggaaatgacggtgtatgacatcccggattctagttaggccggctctaatagagatcaggttgttatctatgccaaatagagcatctgggtgaggtatacaggcaaattagaccgcgtgtccgccaaccgagctgtcgaatagggcacttgcattaacacatactgtcaatatcgtgacaaagatccggcatgagcccactcttgatgcttagacgccgatggccaGTTTTATGGaGAGACGAGCGTAACTC
959	TATCTACACGCGTCTCAGGCTAACtacgtgacacagtgcatgcgttaagcagccgagcgggtttggcggcctctccgagggcggatccacctcatgggccggcaagccgtacattcgtcacgatggtcacagacgcatgccacacggtgttcttcctccaagtaagaaaaaagtttgcggcatagtcgctacaagttcacctcaaaatacacttgtagggggttcggtacctcaggtggcatttctcgtcgaagtgacatccgtttggctagtcGTTTTATGGaGAGACGAGCGTAACTC
960	TATCTACACGCGTCTCAGGCTAACataagcgctaggagtggccagttctcctcagaggcatatggcgttccccgttattctaggtaacttaggggcggggcattcctggcaatagcactgatacgcggccctccacttaccacatagttggcactgagttcccttgccttgatggtcccttactgcacttagtaagtcttagtctataagctcgttatcaaactgaaacggattcccgcgtcgtagtgttctaacatatgttcggagtcccaggGTTTTATGGaGAGACGAGCGTAACTC
961	TATCTACACGCGTCTCAGGCTAACagacacggaactcttagtgcatcggtacttacccttccccaacgggtaaaggccgatctgagactactagcagtacttggccccaatcagagaacggattaaaacttattcactctacgcattcgcgatttctcaccgttccatactgacgacatggatagacgtgaaagtagtatatgcagtatgtgttataccttgagctacgaaactgagagcctcaatctcatttaattccaccgaatcgaagcacGTTTTATGGaGAGACGAGCGTAACTC
962	TATCTACACGCGTCTCAGGCTAACcagggttcggacgagtggcgtattgtgccctatcgcgactattgtaatcggtcctgcaggcaggatttgaaaacgcataatgcagaagggatgtctccaaagtaccgcgagttcagtcgtgtcaagtcgcaaccgaattatccccgacacctttcacagtgttcctcaccaaatatggcccgtacgagataactagtccacggaaaaaggagggctgtctagggtgaaaatacagatataagtaccgttgGTTTTATGGaGAGACGAGCGTAACTC
963	TATCTACACGCGTCTCAGGCTAACcccatctggatgcttaagagactgtgcgcattacgtacacttcttataagaagatctacaacgactacggtgttcataagttaactctctaggccactgttagtagtactacccccagcctagccttcacattagtatgggttactccctttaggagtactatggtgttaacgggacacttagccttgctacccccggaacgactagagatgggaagcgtaccgcttgaagtcatcccagcgttaatagtGTTTTATGGaGAGACGAGCGTAACTC
964	TATCTACACGCGTCTCAGGCTAACtggcgaggcccctaatatccacggtgatatgtgtggtaggcatgaacgtagcgtaaatagctgattcttataaactggatccaaagaattatctgctgattccggcgtcaaattcactctgcacctgccttatggcgaacgcatatgataaagagctgtatgtcaggttccgatacttcaacgctctctatcggatctaggagtaatagcctgaggctaaatgttaccacaatacaaacctcaggcgctgGTTTTATGGaGAGACGAGCGTAACTC
965	TATCTACACGCGTCTCAGGCTAACggagggggcacgcaaggatattccagcgaggcgtcttctccccccgacgtggttgatcgccacagcgggttcggtgtaaggagtttcctgggcctcgacgttgggcggctgcggggcatttagaaccttaatcatttggatgaatactcgtctgtgctcgcggaaaggtaagaattagtctgttgaaatgggaggaccttcccccctctctgttcagtccacttttgagctaataggagcatggcgtcttGTTTTATGGaGAGACGAGCGTAACTC
966	TATCTACACGCGTCTCAGGCTAACctaccaccccggtcacccccgaatcgggaccacattggcatcgggctaacgttggacctgacctaccctatacgtgtgctcggtgccaacggttagattgtcccaagcagggggcgaatagtccttcgcattctgtacttggccgtggagtaggccggcctccactcaggattagttattgttgttaggttttttcctgggtggggatgggattctcatttagaagcaccgaggagttgggccgtacaagGTTTTATGGaGAGACGAGCGTAACTC
967	TATCTACACGCGTCTCAGGCTAACtcaacttactaggcctcccgcatcacgcgctggggcctcgcgcggagacccgctacaatggcaacaatccgaacgttttaacactgcacgagcctactccctattaaatgtactatatgctttgcattgtgcgatggcacttgaggaacagaaagtttatccaggcttcgacgtaggtttaagttccccaaattccacgaattgctgaagtttgaggatttcacgaaattcacattggatgtggacataaGTTTTATGGaGAGACGAGCGTAACTC
968	TATCTACACGCGTCTCAGGCTAACcgaagaggacattcggtagcatacaaacagcagttcccgaagcttaatctaggcataggtcaagtccgtagttggtccaacggtggtttagtagatgctgctcccccttgcttgttttaaagcggtaggtatcttcaaggcatgagggtaggcatgtccaataagctagtaatgggagattgaacctgcacggcttagcacgactcaacgcttgtatagcggtaaccagcattagattagcgatggtaatGTTTTATGGaGAGACGAGCGTAACTC
969	TATCTACACGCGTCTCAGGCTAACttgcggatcatgtaaagtagtagattactgagatgtttctcgccttgcttctcgatttctaatcgtttgttactgaggaagagcgactaacaactaagcattttccacacaggaccattggggaacactactagctgtttcgctaatgcggccgatcgtatcgtctacgtaatcaattgcgaagccagcgattgccccatgaaggtgttttagtgtcacggtgttagtctaagctgaaccgctactctcaGTTTTATGGaGAGACGAGCGTAACTC
970	TATCTACACGCGTCTCAGGCTAACgagtcctgattccggtacccgttttcgaaagacagatctcatcaaggcgacattctcaccaagggatctcttctggcagagtaagttagagataaatcaactgcggaacccatcctcatgtactcctccgcttctcacttgcgatatcaaactttttgatcccccggcaggactcctcatccgttaaaggggtagatgagcttgcgtaatttttctatcgcagcgtggatccgatatcactgggtttgccGTTTTATGGaGAGACGAGCGTAACTC
971	TATCTACACGCGTCTCAGGCTAACtcgaagcacgactttgacacgattacaaattccatccactataaaattccagctcggaacaggtatcagttcaatgtgtatcttaagcccttagtcagccgtgtcacggaaataatacaggacgcaggtgccacgttagtcagggatgaaggcatcatatatcagttcgcaaagggaccgatcaagagttaaagactccctctgtaccaccaagtcagagactcactgctagtccatggcggtgacggctGTTTTATGGaGAGACGAGCGTAACTC
972	TATCTACACGCGTCTCAGGCTAACcattcgaatggcgatactattttatttggacggccctgcgaactaagcagggcctcgtcggtctgttgttctaactcccggattagtttcagttttattggggttgtgaagttaaaacagggaacatcgaaccgtcgtggcacgtgggaggccggtgagccaatggcggacgagatatccagtggtttggcaaccgcaccgaattcttggtcacagtgattgtgtacgtgcagtgagctgaaaatatctaGTTTTATGGaGAGACGAGCGTAACTC
973	TATCTACACGCGTCTCAGGCTAACcaagtgtaagtcagataactccaacgaacgttgtccctacactatacgctgcgtgatttagacagtctgacaacctatgtgggcttaggagcattactttacagatcgtattcgtgggctcgactcaatatttcacatactgtgaaagttaaattctttgggacgctcccggcgtccgaagtctcgtggggcgcctcggcagttagccatctagatcgatagctggggtcttatctgcggcagcattctcGTTTTATGGaGAGACGAGCGTAACTC
974	TATCTACACGCGTCTCAGGCTAACggccccctacaagtaacgaaattttatactcagtgtgaatcgacgcccctagccttgaggagaggaatggaagcatccaacattggtacatcaatcgatcctaactacggtcatactgattgcgtcagttccaactttgcgacggtcatcaatcggagtatgcctgggtacggactcatccaatcgagttaattcttgcaccagcaggggatgtcgcctacgcagttaacagcatacctatggagcggagGTTTTATGGaGAGACGAGCGTAACTC
975	TATCTACACGCGTCTCAGGCTAACagttcagtcccgctattcggtgcacctgagcacgtatcgtatgaagcattcaagttctcccacggactctttagtagaggaaatacccgacaggtgctacctgctttcgcaaaacatcgctgtgagccgtccttcattcgtcattatgctcgcactaccgtcgaagcaccattcctgaaatgttccatgcagcggacccgatcccagtttctgcgccggacacgtgtatcagcgggggttcggttctgtgGTTTTATGGaGAGACGAGCGTAACTC
976	TATCTACACGCGTCTCAGGCTAACgaagtgcctgtgagacacgggaccccggacggacaaggtgtataccatggtatgatggacacgggaatgcggtcaaggccagcccgccctatattactaagagtaatttattttatgggagttgtttcctgttaagcattatattcctcttcaatatcaattgtagtgaccgaacccaagcaaacccgtagcctccaacgtcagatagtgttctgtccgaggtgttacagtagttttgaccaaggctataGTTTTATGGaGAGACGAGCGTAACTC
977	TATCTACACGCGTCTCAGGCTAACagatagttgtcagtgaccgatcagcatggagatcagtatacgaacgctatgtcaatgtattaggagagtgacaaagatatggcggtaccttcagaatacgagtcctcggaggccagtaaggccccaaattcccgtcaaagacctctcataatgtgcacgaaccgttttttataccggtggcactatgcggcgtagattggtaagacgaccacacttgtaccgcacctgtgccagaccagtgtaagtcaacGTTTTATGGaGAGACGAGCGTAACTC
978	TATCTACACGCGTCTCAGGCTAACccagcgtcacccccatttaccctcgatctaattactgtctgtcttgtcgtcagctatacttttaaaggacccatgtaagtcagttatcgtgctccattcgtcgacaagcgtcgactgcgataacgtgagaccagccgatatgatgactcagcaatcccccatgatccagaacgaaggtgttacaggcacacgcgtactggaacttaataagcagaagacccttagctgtcttccaaaaagggagtgctgtGTTTTATGGaGAGACGAGCGTAACTC
979	TATCTACACGCGTCTCAGGCTAACaaaccccatcgtactgtagtcgctacgttagtagacggcgaaaggaagtagggaggtgtccatgccacttataagtggaagatccccgcggtagatcagtactttttatcggggttttagagccgcagacacagacggaaaaattatcaagccggcaacatgcgtatccttaagcgaatcgcaaagatatgagttcagtacgcctgtcgtgcaatttattcgttgtaaccctcccgacctgaccaatcggGTTTTATGGaGAGACGAGCGTAACTC
980	TATCTACACGCGTCTCAGGCTAACttcccaactgtatcccaaatatgagcggtcttaatccttcatacttatgacgtcttgacagtgccggctatgttgagatgttcatggactgacgaccacggcgagccactttccccctgttagtagtttaccagaggcccgattctaacaggaatctggtatcccaatctacggaataacatcagtcgtgatgtggccgagagctgcgatgcaaacggtaatggtcccaaacgacaattctaactcaatgGTTTTATGGaGAGACGAGCGTAACTC
981	TATCTACACGCGTCTCAGGCTAACgtaactatttccgtcctccgagactatcgttttcttacccactatctcgggggtgctcccactctcttacgtggcttcaccgataacgatcctaccctcttcttgcacggttcccagaacctccaagaacagccccatcaacctaagctcgtcgcggtcgcgcctacataggcgcaaaggttccggctacgcccatgggactgtctgttttaggtatgacacgtgcggcaagccgtctatacccgtaaggGTTTTATGGaGAGACGAGCGTAACTC
982	TATCTACACGCGTCTCAGGCTAACgcgtggaggccgcaattcacaatgtgaccaactgcagctggtaatcctttagagtgatcagtcaccaggcttagatgacgaggctgagcgggggcaaccgtcgcctaataagataaaaactaagtagtgtgccggttataggcgtgttcgagcggtagactcaggattgtctcacatggttcccgcagtcagaatccgccaccggggcgctcgtcagaatgccaccattgggtagtccaccgttattccgGTTTTATGGaGAGACGAGCGTAACTC
983	TATCTACACGCGTCTCAGGCTAACtgcacacgtgagctccggctcatgggtctacggggacacaatagttctcgatcgcatgagtcaaccctcgactcactcaacgttccgtaacgcatccgaacgctcaatgagaatgcagtactcatggaatcgtttcttaggcctacggcctacggagcccaagcaggtcatagggcgcttttgtctaataaagtccgggcagaccacagcaatacgtagtctgttacaaatgccttggtcgtagcacgttGTTTTATGGaGAGACGAGCGTAACTC
984	TATCTACACGCGTCTCAGGCTAACatcgtgtaccgactccccgtcctgtgtgtgtaccgacaggttcgttaagtccgaaccctctgatattaatactctgagaagtggtgcccgacgtttgcgttttgaatagagccaacccatgtcatcctagattgatgcctataatgcatacacatatcacgatgtcgcctttgggggttagtgaggcttcttgagcccaaggacggttgtcgactacgggcttacgccgtatgccgcacgtcgttcgctgGTTTTATGGaGAGACGAGCGTAACTC
985	TATCTACACGCGTCTCAGGCTAACctctgcagtgttcttggtacgaaccgttttaagcgtcgtgaataccatgagttcagggtgggttgaccggtaaccacagtcagggcgggggattctcatcccttcgtgcttagtgagtttctcacacgccatccaaatacatcgcggtcctcgcggcgaccacggagattgccaacggagttcgccgccagttacgaccagacacgactccccaccagatgtatcgggccacttggaactagggaataccGTTTTATGGaGAGACGAGCGTAACTC
986	TATCTACACGCGTCTCAGGCTAACggagtcgatagttcacatcaactataggggaaaaaatcttcatggtcgtgtgttgtttctgttaaattcgggtctgcgagaccacggggcaaataacaccttcatcaagttcatttgtgaagaagctcctctcgtttgccttgtcctacaggtttaccggttgagaatcgtcttcgctatgcctcaaaatacctgaaaacgtcccactaatgcagtcgcaacgcttctctacgtatcatgtctaatgcatGTTTTATGGaGAGACGAGCGTAACTC
987	TATCTACACGCGTCTCAGGCTAACggggcctgtacgccagcaggcttggcctcgtggatgttgggctccgcaatataagatcggctggaataggcactccaccgactatcgtacagactcttgcgtcgaagaaagaagcagagattgccgcactcaggtgtgaatacccctcatcgcactattgagggttatcggccaggatatagaagcgcggaagctcgccaatggaccactcacaacggtccagatgttggatctggtggaaatggacctgGTTTTATGGaGAGACGAGCGTAACTC
988	TATCTACACGCGTCTCAGGCTAACtttaaactcgaagagtggcgcgttcgtccaagactacttgtactagatcaaaggaccgcagttcgccgtcgcacttccgaaggaagtaggccgcattgcaggtcgaattaaaacaggactggtcgtattccttcatcatagatacccttgactgtcatctaactcaaacccccaggcatgctggttagggacttcgtacggcgtttatagagggagttactgaggcgaaatcaactgaatgtaaaacgggGTTTTATGGaGAGACGAGCGTAACTC
989	TATCTACACGCGTCTCAGGCTAACccatcaccatattaatctgcctatcttgtcccatcggaaacacgactattgaatgacaaatcacaggtattacaggatcttccccggaggggtcataagtgtgtcacaattatcaccaggcatttcgctctcgattagcttaattcctcgcggagcattgcgagaacgcttgccctgccatccacccatttacatccgaataaggggaatataccgtcggcggtataggtcagattgaacaagtgtggagGTTTTATGGaGAGACGAGCGTAACTC
990	TATCTACACGCGTCTCAGGCTAACtggcacagttcgtttgcactcccttgcctgcggagccggacgagtactatcatgaattcatatccagcgcacgtattacgcatacaggtgaagaaacccacaacatgtggaggtatcgctagcatgagtcgaagtgcgaaatgaatgagcaagcccagtcgctgcaacagaccgtcagcgccagttagacctggatcgggagagctgggaacccacgcaatgggtgcgggaatcctgaaaccggcgggtcGTTTTATGGaGAGACGAGCGTAACTC
991	TATCTACACGCGTCTCAGGCTAACccagtggtcaaatctgtttaatcagtatgtaaaatttcctgtgactgttatgcttagggtgttccccgtcgcctgcaagcgaggttgtctgaattaacaggccggagagggactggctcagccttgttcatactaaccgcgcattgactaatgcctcagggttgagtggttttcatcatgtcgttttccatcttcgaagccgaactgaaaaagggcgacaccttctttgtggcaggggaaccgctcttgaGTTTTATGGaGAGACGAGCGTAACTC
992	TATCTACACGCGTCTCAGGCTAACatagtctccgcagtagagtcccttgaacgtcccgtcaaccggggacttatgtgggacacacggacccctcggttcacaccgcccgatgcagtggaggatgcctttatgtgctcatcccattcaacgggaggtacctgcagcccagcagggggtaaggtcagacgtcaatctctccctggtaatagagcagcgaatagggtctagcttgatggtcctcttaatatgtccctcggagcttatgcgaccggaaGTTTTATGGaGAGACGAGCGTAACTC
993	TATCTACACGCGTCTCAGGCTAACgggagagcgttttatagagaaagcggcccatttatcctgagtgcttggcgagatacgatgccccatcaagactgccctatatctcccgttcagccagttaacgattcttacgtttgcagggcgctaatgtagtgaagctgcgatggcacggctgatccccattccgggggatcctatatttgagtcagggtgtccaactccatgacgacctggcttctcatgttcatgtaaactcagaaaggattatttaGTTTTATGGaGAGACGAGCGTAACTC
994	TATCTACACGCGTCTCAGGCTAACgctcggcgtccaccagttataccgactgggatcacgccgctcagcttgactcactcaaaggtcggtaagacgattagactagcacgggtaatctaaagatacgaaaagggggtctacgaacgcgcgtagctaatagctaaaacctccggtcctcagtccttacacgactattgaaaggaaatagggaaccaaggcctggttgccccctttcccctgcagttgatgtgcctaaagaccgagatgagacctgGTTTTATGGaGAGACGAGCGTAACTC
995	TATCTACACGCGTCTCAGGCTAACacttcgtctaaagggaccctgtcgcatcagatctgagtgcaggccgctgaataggggagtcgtcgttagtctcaaaaatgcacagcagagaaccacgttggtatgctgagaactagaggaagactgctgcgacatattacttgactgtgactttgaccaaattgggtgaatacattcagtacatgtatagcgtgaccacccgcgggtttacgacttgtatgctccctgttccgtcgagtaaaaaagtcgtGTTTTATGGaGAGACGAGCGTAACTC
996	TATCTACACGCGTCTCAGGCTAACtggcataggttggattacacggggtccaaccgcttaagcaagaatccctgactgcatgcgaaattataatttattttgctacgtgctcccccattgattagacatctcgtgagttttcctagcttgcccgactcaggctgctagcttagtgattgtccgctttcgggaaaacggcagtccgaagctcgcggggctaggcgccaatcggacctacgggtgcatgcacgatccgtcagatgtattcgtggaaGTTTTATGGaGAGACGAGCGTAACTC
997	TATCTACACGCGTCTCAGGCTAACtagtcggtgtccatgccgttggcggcgggaaccctacaagctcccctctgcgctggaggcttgctaagatcgttaagagtgcgatccatttatagaatagccaggtgggtgaaagctatacaacatgttactggtcgttcgtgctacaagtccggccgcgatcacgtaacacacgacgcttctgttaataggggcttggttccgatagacgcagaaggggcacaataggaccaaaagctgtctggtaattGTTTTATGGaGAGACGAGCGTAACTC
998	TATCTACACGCGTCTCAGGCTAACgtagatcgctcgtgcatggtgcatgatgcgtcgttacgataaagtactgcggtcccagcctccggttgtgcctggaagcagttgcaaggtcacgtacttcaattgcgaggcagtctcggtttcaatacctaggcgtaccgcctagttagataagctacagattcgtctgaatctggatatgcgcgttgtggaagtatagggttaaagattcctgaccatgggccttagctgatgacaggacccacggtggGTTTTATGGaGAGACGAGCGTAACTC
999	TATCTACACGCGTCTCAGGCTAACacatagaatctggacctaacgagatttgatagtggaggctctcgttggtcacccggatcgcagttgataagccgaaagggacattgtacgtagacgctatatgttcgcggggcctgctaatcacacccggcggcagaccgtgtgtgttaccctttgtatgccctcgaattcgccatcagcgtcagtatatgacacggtacgcccccagtgttagagcttgctgctattcacgcgcctcctacaaaggcttGTTTTATGGaGAGACGAGCGTAACTC
1000	TATCTACACGCGTCTCAGGCTAACgccgctcgtcaagctcgacatagctgttatccaacgcaccgtttgtggggagaccggaaagtgccttttatacattgttatctgacgaggggttgcgactacttatgtggtaatacgggtcgcgtgagcaacgatcgactgcctagcggtttcctacggtcacatcttcaccgcctgagatttggtttggcttgatggtggtgtggctacgacccagagagacattgcgatataccaggtggagaactttGTTTTATGGaGAGACGAGCGTAACTC
